# Supplementary material for: Investigating the association between blood metabolites and telomere length: A mendelian randomization study
Source: PLoS One. 2024 Mar 8;19(3):e0298172. doi: 10.1371/journal.pone.0298172 (PMC10923442; doi:10.1371/journal.pone.0298172)
Supplement: S1 File — (XLS) [file pone.0298172.s001.xls]

## Sheet: S1Table 
List of the identification (ID) for each of the 486 blood metabolites
	Metabolite ID	Metabolite	Status	Super-pathway	Total N
1	M00053	glutamine	Known	Amino acid	7821
2	M00054	tryptophan	Known	Amino acid	7804
3	M00059	histidine	Known	Amino acid	7804
4	M00060	leucine	Known	Amino acid	7799
5	M00063	cholesterol	Known	Lipid	7813
6	M00064	phenylalanine	Known	Amino acid	7803
7	M00513	creatinine	Known	Amino acid	7810
8	M00527	lactate	Known	Carbohydrate	7814
9	M00542	3-hydroxybutyrate (BHBA)	Known	Lipid	7820
10	M00553	cotinine	Known	Xenobiotics	1270
11	M00569	caffeine	Known	Xenobiotics	7719
12	M00575	arabinose	Known	Carbohydrate	5889
13	M00577	fructose	Known	Carbohydrate	7781
14	M00584	mannose	Known	Carbohydrate	7793
15	M00599	pyruvate	Known	Carbohydrate	7682
16	M00606	uridine	Known	Nucleotide	7800
17	M01105	linoleate (18:2n6)	Known	Lipid	7780
18	M01107	allantoin	Known	Nucleotide	5705
19	M01110	arachidonate (20:4n6)	Known	Lipid	7816
20	M01114	deoxycholate	Known	Lipid	5194
21	M01121	margarate (17:0)	Known	Lipid	7796
22	M01123	inosine	Known	Nucleotide	2675
23	M01125	isoleucine	Known	Amino acid	7801
24	M01284	threonine	Known	Amino acid	6020
25	M01299	tyrosine	Known	Amino acid	7807
26	M01301	lysine	Known	Amino acid	7812
27	M01302	methionine	Known	Amino acid	7795
28	M01303	malate	Known	Energy	7384
29	M01336	palmitate (16:0)	Known	Lipid	7800
30	M01356	nonadecanoate (19:0)	Known	Lipid	7783
31	M01358	stearate (18:0)	Known	Lipid	7803
32	M01359	oleate (18:1n9)	Known	Lipid	7768
33	M01361	pentadecanoate (15:0)	Known	Lipid	7502
34	M01365	myristate (14:0)	Known	Lipid	7811
35	M01444	pipecolate	Known	Amino acid	7792
36	M01493	ornithine	Known	Amino acid	7746
37	M01494	5-oxoproline	Known	Amino acid	7802
38	M01508	pantothenate	Known	Cofactors and vitamins	7604
39	M01515	salicylate	Known	Xenobiotics	2374
40	M01558	4-acetamidobutanoate	Known	Amino acid	6930
41	M01561	alpha-tocopherol	Known	Cofactors and vitamins	7725
42	M01564	citrate	Known	Energy	7813
43	M01572	glycerate	Known	Carbohydrate	7778
44	M01573	guanosine	Known	Nucleotide	2343
45	M01585	N-acetylalanine	Known	Amino acid	7720
46	M01604	urate	Known	Nucleotide	7819
47	M01605	ursodeoxycholate	Known	Lipid	5477
48	M01638	arginine	Known	Amino acid	7528
49	M01640	ascorbate (Vitamin C)	Known	Cofactors and vitamins	2085
50	M01644	heptanoate (7:0)	Known	Lipid	7802
51	M01645	laurate (12:0)	Known	Lipid	7793
52	M01649	valine	Known	Amino acid	7808
53	M01670	urea	Known	Amino acid	7796
54	M01712	cortisol	Known	Lipid	7795
55	M01769	cortisone	Known	Lipid	7575
56	M01898	proline	Known	Amino acid	7816
57	M02132	citrulline	Known	Amino acid	7773
58	M02137	biliverdin	Known	Cofactors and vitamins	6686
59	M02342	serotonin (5HT)	Known	Amino acid	6139
60	M02730	gamma-glutamylglutamine	Known	Peptide	7662
61	M02734	gamma-glutamyltyrosine	Known	Peptide	7468
62	M03127	hypoxanthine	Known	Nucleotide	7287
63	M03141	betaine	Known	Amino acid	7806
64	M03147	xanthine	Known	Nucleotide	6845
65	M10642	caprate (10:0)	Known	Lipid	7799
66	M11438	phosphate	Known	Energy	7789
67	M12017	3-methoxytyrosine	Known	Amino acid	5997
68	M12035	pelargonate (9:0)	Known	Lipid	7803
69	M12067	undecanoate (11:0)	Known	Lipid	7500
70	M12129	beta-hydroxyisovalerate	Known	Amino acid	7283
71	M12261	taurodeoxycholate	Known	Lipid	1564
72	M12593	X-02973	Unknown		7759
73	M12626	X-03003	Unknown		7689
74	M12768	X-03088	Unknown		7474
75	M12774	X-03094	Unknown		7804
76	M15122	glycerol	Known	Lipid	7800
77	M15140	kynurenine	Known	Amino acid	7816
78	M15335	mannitol	Known	Carbohydrate	5917
79	M15365	glycerol 3-phosphate (G3P)	Known	Lipid	7781
80	M15488	acetylphosphate	Known	Energy	7789
81	M15500	carnitine	Known	Lipid	7797
82	M15506	choline	Known	Lipid	7750
83	M15630	N-acetylornithine	Known	Amino acid	7574
84	M15650	N1-methyladenosine	Known	Nucleotide	7813
85	M15676	3-methyl-2-oxovalerate	Known	Amino acid	7779
86	M15677	3-methylhistidine	Known	Amino acid	5885
87	M15749	3-phenylpropionate (hydrocinnamate)	Known	Amino acid	6182
88	M15753	hippurate	Known	Xenobiotics	7806
89	M15778	benzoate	Known	Xenobiotics	7756
90	M15958	phenylacetate	Known	Amino acid	4754
91	M15990	glycerophosphorylcholine (GPC)	Known	Lipid	7156
92	M15996	aspartate	Known	Amino acid	7721
93	M16634	X-04357	Unknown		7502
94	M16816	X-04494	Unknown		5007
95	M16818	X-04495	Unknown		7490
96	M16821	X-04498	Unknown		7160
97	M16822	X-04499--3,4-dihydroxybutyrate	Identified	Amino acid	6948
98	M16823	X-04500	Unknown		3647
99	M17799	ibuprofen	Known	Xenobiotics	1976
100	M17805	dihomo-linoleate (20:2n6)	Known	Lipid	7800
101	M17807	X-18601	Unknown		7663
102	M17945	2-hydroxystearate	Known	Lipid	7763
103	M18254	paraxanthine	Known	Xenobiotics	7504
104	M18281	2-hydroxyhippurate (salicylurate)	Known	Xenobiotics	2592
105	M18283	X-05426	Unknown		6357
106	M18335	quinate	Known	Xenobiotics	6265
107	M18349	indolelactate	Known	Amino acid	7378
108	M18357	glycylvaline	Known	Peptide	2108
109	M18369	gamma-glutamylleucine	Known	Peptide	7802
110	M18392	theobromine	Known	Xenobiotics	7768
111	M18394	theophylline	Known	Xenobiotics	7393
112	M18467	eicosapentaenoate (EPA; 20:5n3)	Known	Lipid	7816
113	M18474	estrone 3-sulfate	Known	Lipid	957
114	M18476	glycocholate	Known	Lipid	5995
115	M18477	glycodeoxycholate	Known	Lipid	1477
116	M18494	taurochenodeoxycholate	Known	Lipid	5716
117	M18497	taurocholate	Known	Lipid	4032
118	M18929	X-05907	Unknown		7734
119	M19323	docosahexaenoate (DHA; 22:6n3)	Known	Lipid	7818
120	M19324	1-stearoylglycerophosphoinositol	Known	Lipid	7694
121	M19362	X-06226	Unknown		7623
122	M19364	X-06246	Unknown		7358
123	M19368	X-06267	Unknown		7075
124	M19396	X-06307	Unknown		6774
125	M19414	X-06350	Unknown		5161
126	M19415	X-06351	Unknown		4791
127	M19934	myo-inositol	linoleat	Lipid	7803
128	M20489	glucose	Known	Carbohydrate	7773
129	M20675	1,5-anhydroglucitol (1,5-AG)	Known	Carbohydrate	7746
130	M20699	erythritol	Known	Xenobiotics	7776
131	M21044	2-hydroxybutyrate (AHB)	Known	Amino acid	7815
132	M21047	3-methyl-2-oxobutyrate	Known	Amino acid	7648
133	M21049	1,6-anhydroglucose	Known	Carbohydrate	3663
134	M21127	1-palmitoylglycerol (1-monopalmitin)	Known	Lipid	7429
135	M21151	saccharin	Known	Xenobiotics	2449
136	M21184	1-oleoylglycerol (1-monoolein)	Known	Lipid	5717
137	M21188	1-stearoylglycerol (1-monostearin)	Known	Lipid	6965
138	M21630	X-08402	Unknown		7726
139	M22030	2-hydroxyisobutyrate	Known	Amino acid	6539
140	M22032	X-08766	Unknown		6050
141	M22116	4-methyl-2-oxopentanoate	Known	Amino acid	7776
142	M22130	phenyllactate (PLA)	Known	Amino acid	6064
143	M22138	homocitrulline	Known	Amino acid	4135
144	M22175	aspartylphenylalanine	Known	Peptide	3948
145	M22177	levulinate (4-oxovalerate)	Known	Amino acid	6982
146	M22189	palmitoylcarnitine	Known	Lipid	7701
147	M22481	X-08988	Unknown		7776
148	M22548	X-09026	Unknown		7627
149	M22649	X-09108	Unknown		6910
150	M22842	cholate	Known	Lipid	5929
151	M24074	X-09706	Unknown		7697
152	M25459	X-10395	Unknown		7784
153	M25599	X-10429	Unknown		6807
154	M27256	X-10500	Unknown		7751
155	M27273	X-10506	Unknown		7710
156	M27278	X-10510	Unknown		7792
157	M27447	1-linoleoylglycerol (1-monolinolein)	Known	Lipid	2797
158	M27513	indoleacetate	Known	Amino acid	7618
159	M27531	hyodeoxycholate	Known	Lipid	6025
160	M27672	3-indoxyl sulfate	Known	Amino acid	7787
161	M27710	N-acetylglycine	Known	Amino acid	7135
162	M27716	bilirubin (Z,Z)	Known	Cofactors and vitamins	6812
163	M27718	creatine	Known	Amino acid	7822
164	M27722	erythrose	Known	Carbohydrate	7263
165	M27728	glycerol 2-phosphate	Known	Xenobiotics	5912
166	M27738	threonate	Known	Cofactors and vitamins	7782
167	M30805	X-10810	Unknown		7232
168	M31453	cysteine	Known	Amino acid	7692
169	M31522	pyroglutamylglycine	Known	Peptide	1586
170	M31536	N-(2-furoyl)glycine	Known	Xenobiotics	604
171	M31548	DSGEGDFXAEGGGVR*	Known	Peptide	5371
172	M31555	pyridoxate	Known	Cofactors and vitamins	7703
173	M31591	androsterone sulfate	Known	Lipid	7785
174	M31787	3-carboxy-4-methyl-5-propyl-2-furanpropanoate (CMPF)	Known	Lipid	7812
175	M32197	3-(4-hydroxyphenyl)lactate	Known	Amino acid	7795
176	M32198	acetylcarnitine	Known	Lipid	7805
177	M32315	serine	Known	Amino acid	7796
178	M32319	trans-4-hydroxyproline	Known	Amino acid	7802
179	M32322	glutamate	Known	Amino acid	7804
180	M32328	hexanoylcarnitine	Known	Lipid	7786
181	M32338	glycine	Known	Amino acid	7802
182	M32339	alanine	Known	Amino acid	7788
183	M32346	glycochenodeoxycholate	Known	Lipid	7087
184	M32348	2-aminobutyrate	Known	Amino acid	7814
185	M32379	scyllo-inositol	Known	Lipid	6500
186	M32388	dodecanedioate	Known	Lipid	6478
187	M32393	gamma-glutamylvaline	Known	Peptide	7753
188	M32405	indolepropionate	Known	Amino acid	7803
189	M32412	butyrylcarnitine	Known	Lipid	7796
190	M32418	myristoleate (14:1n5)	Known	Lipid	7804
191	M32425	dehydroisoandrosterone sulfate (DHEA-S)	Known	Lipid	7793
192	M32445	3-methylxanthine	Known	Xenobiotics	5396
193	M32452	propionylcarnitine	Known	Lipid	7813
194	M32489	caproate (6:0)	Known	Lipid	7811
195	M32492	caprylate (8:0)	Known	Lipid	7802
196	M32497	10-undecenoate (11:1n1)	Known	Lipid	7806
197	M32504	docosapentaenoate (n3 DPA; 22:5n3)	Known	Lipid	7821
198	M32518	X-11204	Unknown		7799
199	M32549	X-02269	Unknown		7701
200	M32553	phenol sulfate	Known	Amino acid	7810
201	M32557	X-06126	Unknown		7785
202	M32560	X-07765	Unknown		2170
203	M32564	X-11247	Unknown		7403
204	M32578	X-11261	Unknown		7771
205	M32586	bilirubin (E,E)*	Known	Cofactors and vitamins	7748
206	M32587	X-02249	Unknown		7818
207	M32593	heme*	Known	Cofactors and vitamins	6380
208	M32616	X-11299	Unknown		7347
209	M32632	X-11315	Unknown		7785
210	M32634	X-11317	Unknown		7811
211	M32635	1-linoleoylglycerophosphoethanolamine*	Known	Lipid	7817
212	M32644	X-11327	Unknown		7671
213	M32651	X-11334	Unknown		5462
214	M32654	3-dehydrocarnitine*	Known	Lipid	7809
215	M32672	pyroglutamine*	Known	Amino acid	7800
216	M32675	C-glycosyltryptophan*	Known	Amino acid	7786
217	M32691	X-11374	Unknown		2609
218	M32698	X-11381	Unknown		7753
219	M32709	X-03056--N-[3-(2-Oxopyrrolidin-1-yl)propyl]acetamide	Identified	Amino acid	7812
220	M32729	X-11412	Unknown		6935
221	M32735	X-01911	Unknown		6360
222	M32739	X-11422--xanthine	Identified	Nucleotide	6346
223	M32740	X-11423--O-sulfo-L-tyrosine	Identified	Amino acid	7765
224	M32753	X-09789	Unknown		7805
225	M32754	X-11437	Unknown		6782
226	M32755	X-11438	Unknown		7084
227	M32757	X-11440	Unknown		7686
228	M32758	X-11441	Unknown		7072
229	M32759	X-11442	Unknown		7142
230	M32761	X-11444	Unknown		7758
231	M32762	X-11445--5-alpha-pregnan-3beta,20alpha-disulfate	Identified	Lipid	2570
232	M32769	X-11452	Unknown		6519
233	M32786	X-11469	Unknown		7779
234	M32787	X-11470	Unknown		7271
235	M32795	X-11478	Unknown		6593
236	M32800	X-11483	Unknown		4608
237	M32802	X-11485	Unknown		4544
238	M32808	X-11491	Unknown		6584
239	M32814	X-11497	Unknown		7481
240	M32836	HWESASXX*	Known	Peptide	7700
241	M32838	X-11521	Unknown		7193
242	M32846	X-11529	Unknown		6664
243	M32847	X-11530	Unknown		7409
244	M32854	X-11537	Unknown		2719
245	M32855	X-11538	Unknown		7804
246	M32857	X-11540	Unknown		2688
247	M32863	X-11546	Unknown		2015
248	M32867	X-11550	Unknown		7776
249	M32869	X-11552	Unknown		2170
250	M32910	X-11593--O-methylascorbate*	Identified	Cofactors and vitamins	7788
251	M32980	adrenate (22:4n6)	Known	Lipid	7778
252	M33009	homostachydrine*	Known	Xenobiotics	3003
253	M33084	ADSGEGDFXAEGGGVR*	Known	Peptide	5588
254	M33131	X-11786--methylcysteine	Identified	Amino acid	2811
255	M33132	X-11787	Unknown		7811
256	M33137	X-11792	Unknown		2442
257	M33138	X-11793--oxidized bilirubin*	Identified	Cofactors and vitamins	7611
258	M33140	X-11795	Unknown		7763
259	M33144	X-11799	Unknown		5038
260	M33150	X-11805	Unknown		2814
261	M33163	X-11818	Unknown		6790
262	M33165	X-11820	Unknown		7710
263	M33173	2-hydroxyacetaminophen sulfate*	Known	Xenobiotics	1688
264	M33178	2-methoxyacetaminophen sulfate*	Known	Xenobiotics	1086
265	M33188	X-11843	Unknown		3938
266	M33190	X-11845	Unknown		2741
267	M33192	X-11847	Unknown		6059
268	M33194	X-11849	Unknown		5350
269	M33195	X-11850	Unknown		4868
270	M33197	X-11852	Unknown		2974
271	M33203	X-11858	Unknown		3427
272	M33204	X-11859	Unknown		2721
273	M33221	X-11876	Unknown		4965
274	M33228	1-arachidonoylglycerophosphocholine*	Known	Lipid	7507
275	M33230	1-palmitoleoylglycerophosphocholine*	Known	Lipid	7812
276	M33250	X-11905	Unknown		4761
277	M33353	X-12007	Unknown		1362
278	M33359	X-12013	Unknown		1948
279	M33363	gamma-glutamylmethionine*	Known	Peptide	2240
280	M33364	gamma-glutamylthreonine*	Known	Peptide	4016
281	M33380	X-12029	Unknown		7564
282	M33384	salicyluric glucuronide*	Known	Xenobiotics	832
283	M33389	X-12038	Unknown		7758
284	M33390	X-12039	Unknown		5461
285	M33391	X-12040	Unknown		559
286	M33408	X-12056	Unknown		4130
287	M33415	X-12063	Unknown		7197
288	M33420	gamma-tocopherol	Known	Cofactors and vitamins	6226
289	M33422	gamma-glutamylphenylalanine	Known	Peptide	7753
290	M33423	p-acetamidophenylglucuronide	Known	Xenobiotics	1494
291	M33441	isobutyrylcarnitine	Known	Amino acid	7812
292	M33442	pseudouridine	Known	Nucleotide	7785
293	M33443	valerate	Known	Lipid	4102
294	M33447	palmitoleate (16:1n7)	Known	Lipid	7776
295	M33453	alpha-ketoglutarate	Known	Energy	6130
296	M33477	erythronate*	Known	Carbohydrate	7752
297	M33488	lathosterol	Known	Lipid	5457
298	M33507	X-12092	Unknown		7500
299	M33508	X-12093	Unknown		2854
300	M33509	X-12094	Unknown		7467
301	M33510	X-12095--N1-methyl-3-pyridone-4-carboxamide	Identified	Nucleotide	7711
302	M33515	X-12100--hydroxytryptophan*	Identified	Amino acid	7499
303	M33531	X-12116	Unknown		3039
304	M33587	eicosenoate (20:1n9 or 11)	Known	Lipid	7799
305	M33609	X-12188	Unknown		832
306	M33610	X-12189	Unknown		481
307	M33627	X-12206	Unknown		2795
308	M33633	X-12212	Unknown		4566
309	M33637	X-12216	Unknown		5369
310	M33638	X-12217	Unknown		6469
311	M33652	X-12230	Unknown		5649
312	M33653	X-12231	Unknown		5111
313	M33658	X-12236	Unknown		1924
314	M33666	X-12244--N-acetylcarnosine	Identified	Peptide	6608
315	M33675	X-12253	Unknown		6004
316	M33683	X-12261	Unknown		1050
317	M33751	X-12329	Unknown		867
318	M33782	X-10346	Unknown		4207
319	M33801	ADpSGEGDFXAEGGGVR*	Known	Peptide	3939
320	M33821	1-eicosatrienoylglycerophosphocholine*	Known	Lipid	7809
321	M33822	1-docosahexaenoylglycerophosphocholine*	Known	Lipid	7798
322	M33833	X-12405	Unknown		6676
323	M33835	X-12407	Unknown		2814
324	M33864	X-12428	Unknown		1439
325	M33871	1-eicosadienoylglycerophosphocholine*	Known	Lipid	6892
326	M33877	X-12435	Unknown		231
327	M33883	X-12441--12-hydroxyeicosatetraenoate (12-HETE)	Identified	Lipid	2761
328	M33884	X-12442--5,8-tetradecadienoate	Identified	Lipid	7780
329	M33885	X-12443	Unknown		5357
330	M33892	X-12450	Unknown		6432
331	M33901	X-12456	Unknown		4774
332	M33910	X-12465	Unknown		5883
333	M33935	piperine	Known	Xenobiotics	7173
334	M33936	octanoylcarnitine	Known	Lipid	7790
335	M33937	alpha-hydroxyisovalerate	Known	Amino acid	7668
336	M33939	N-acetylthreonine	Known	Amino acid	6909
337	M33941	decanoylcarnitine	Known	Lipid	7766
338	M33955	1-palmitoylglycerophosphocholine	Known	Lipid	7803
339	M33957	1-heptadecanoylglycerophosphocholine	Known	Lipid	7422
340	M33960	1-oleoylglycerophosphocholine	Known	Lipid	7812
341	M33961	1-stearoylglycerophosphocholine	Known	Lipid	7817
342	M33968	5-dodecenoate (12:1n7)	Known	Lipid	7770
343	M33969	stearidonate (18:4n3)	Known	Lipid	7775
344	M33971	10-heptadecenoate (17:1n7)	Known	Lipid	7795
345	M33972	10-nonadecenoate (19:1n9)	Known	Lipid	7789
346	M33973	epiandrosterone sulfate	Known	Lipid	7769
347	M34035	linolenate [alpha or gamma; (18:3n3 or 6)]	Known	Lipid	7786
348	M34040	X-12510--2-aminooctanoic acid	Identified	Amino acid	7566
349	M34062	X-12524	Unknown		7809
350	M34106	bilirubin (E,Z or Z,E)*	Known	Cofactors and vitamins	5295
351	M34109	metoprolol acid metabolite*	Known	Xenobiotics	286
352	M34112	X-12544	Unknown		5893
353	M34123	X-12556	Unknown		7483
354	M34214	1-arachidonoylglycerophosphoinositol*	Known	Lipid	7797
355	M34221	X-12627	Unknown		7419
356	M34244	X-12644	Unknown		7795
357	M34245	X-12645	Unknown		5254
358	M34283	asparagine	Known	Amino acid	7761
359	M34289	X-12680	Unknown		2311
360	M34306	X-12696	Unknown		7409
361	M34314	X-12704	Unknown		1813
362	M34322	X-12712	Unknown		260
363	M34327	X-12717	Unknown		1632
364	M34329	X-12719	Unknown		1539
365	M34336	X-12726	Unknown		5495
366	M34338	X-12728	Unknown		537
367	M34339	X-12729	Unknown		1753
368	M34344	X-12734	Unknown		5616
369	M34350	X-12740	Unknown		3731
370	M34359	X-12749	Unknown		7178
371	M34365	3-(cystein-S-yl)acetaminophen*	Known	Xenobiotics	1024
372	M34384	stachydrine	Known	Xenobiotics	6745
373	M34389	1-methylxanthine	Known	Xenobiotics	5504
374	M34390	7-methylxanthine	Known	Xenobiotics	5901
375	M34395	1-methylurate	Known	Xenobiotics	5520
376	M34400	1,7-dimethylurate	Known	Xenobiotics	6057
377	M34404	1,3,7-trimethylurate	Known	Xenobiotics	796
378	M34407	isovalerylcarnitine	Known	Amino acid	7789
379	M34409	stearoylcarnitine	Known	Lipid	7183
380	M34416	1-stearoylglycerophosphoethanolamine	Known	Lipid	7369
381	M34419	1-linoleoylglycerophosphocholine	Known	Lipid	7795
382	M34420	bradykinin, des-arg(9)	Known	Peptide	4570
383	M34441	X-12771	Unknown		4734
384	M34453	X-12776	Unknown		7764
385	M34456	gamma-glutamylisoleucine*	Known	Peptide	5522
386	M34469	X-12786	Unknown		6566
387	M34481	X-12798	Unknown		7552
388	M34499	X-12816	Unknown		4524
389	M34513	X-12830	Unknown		3415
390	M34516	X-12833	Unknown		243
391	M34527	X-12844	Unknown		7768
392	M34530	X-12847	Unknown		4036
393	M34533	X-12850	Unknown		6251
394	M34534	laurylcarnitine	Known	Lipid	5170
395	M34535	X-12851	Unknown		4808
396	M34539	X-12855	Unknown		5120
397	M34674	X-12990--docosapentaenoic acid (n6-DPA)	Identified	Lipid	2581
398	M34732	isovalerate	Known	Lipid	7080
399	M34761	X-13069	Unknown		6770
400	M34878	X-13183--stearamide	Identified	Lipid	2503
401	M34912	X-13215	Unknown		6305
402	M35114	7-methylguanine	Known	Nucleotide	6091
403	M35126	phenylacetylglutamine	Known	Amino acid	7812
404	M35127	pro-hydroxy-pro	Known	Peptide	7787
405	M35137	N2,N2-dimethylguanosine	Known	Nucleotide	5228
406	M35159	cysteine-glutathione disulfide	Known	Amino acid	1997
407	M35160	oleoylcarnitine	Known	Lipid	7708
408	M35186	1-arachidonoylglycerophosphoethanolamine*	Known	Lipid	7798
409	M35187	X-13429	Unknown		6344
410	M35189	X-13431--nonanoylcarnitine*	Identified	Lipid	6591
411	M35193	X-13435	Unknown		6970
412	M35240	X-13477	Unknown		5952
413	M35253	2-palmitoylglycerophosphocholine*	Known	Lipid	7695
414	M35254	2-oleoylglycerophosphocholine*	Known	Lipid	7524
415	M35255	2-stearoylglycerophosphocholine*	Known	Lipid	7730
416	M35257	2-linoleoylglycerophosphocholine*	Known	Lipid	6894
417	M35270	X-13496	Unknown		7656
418	M35305	1-palmitoylglycerophosphoinositol*	Known	Lipid	6282
419	M35320	catechol sulfate	Known	Xenobiotics	7807
420	M35322	hydroquinone sulfate	Known	Xenobiotics	451
421	M35326	X-13548	Unknown		6022
422	M35327	X-13549	Unknown		7330
423	M35331	X-13553	Unknown		3085
424	M35397	X-13619	Unknown		7791
425	M35431	2-methylbutyroylcarnitine	Known	Amino acid	7420
426	M35433	hydroxyisovaleroyl carnitine	Known	Amino acid	5588
427	M35439	glutaroyl carnitine	Known	Amino acid	7701
428	M35451	X-13658	Unknown		1412
429	M35464	X-13671	Unknown		7311
430	M35472	2-tetradecenoyl carnitine	Known	Lipid	6998
431	M35527	4-hydroxyhippurate	Known	Xenobiotics	4368
432	M35551	X-13741	Unknown		5325
433	M35626	1-myristoylglycerophosphocholine	Known	Lipid	7812
434	M35628	1-oleoylglycerophosphoethanolamine	Known	Lipid	7749
435	M35631	1-palmitoylglycerophosphoethanolamine	Known	Lipid	7763
436	M35635	3-(3-hydroxyphenyl)propionate	Known	Amino acid	1163
437	M35669	tetradecanedioate	Known	Lipid	6046
438	M35675	2-hydroxypalmitate	Known	Lipid	7797
439	M35678	hexadecanedioate	Known	Lipid	6887
440	M35718	dihomo-linolenate (20:3n3 or n6)	Known	Lipid	7805
441	M35754	X-13859	Unknown		7002
442	M35854	threitol	Known	Carbohydrate	7381
443	M35977	X-14056	Unknown		7259
444	M35978	X-14057	Unknown		4716
445	M36009	X-14086	Unknown		2686
446	M36095	thymol sulfate	Known	Xenobiotics	4172
447	M36097	4-acetaminophen sulfate	Known	Xenobiotics	498
448	M36098	4-vinylphenol sulfate	Known	Xenobiotics	7483
449	M36099	4-ethylphenylsulfate	Known	Xenobiotics	6012
450	M36103	p-cresol sulfate	Known	Amino acid	7758
451	M36115	X-14189--leucylalanine	Identified	Peptide	2745
452	M36131	X-14205--alpha-glutamyltyrosine	Identified	Peptide	1789
453	M36134	X-14208--phenylalanylserine	Identified	Peptide	2455
454	M36230	X-14304--leucylalanine	Identified	Peptide	2434
455	M36300	X-14374	Unknown		7627
456	M36376	X-14450--phenylalanylleucine	Identified	Peptide	2555
457	M36399	X-14473	Unknown		6884
458	M36468	X-14541	Unknown		1941
459	M36515	X-14588	Unknown		7777
460	M36552	X-14625	Unknown		7511
461	M36553	X-14626	Unknown		6904
462	M36559	X-14632	Unknown		1703
463	M36585	X-14658	Unknown		3533
464	M36589	X-14662	Unknown		4212
465	M36673	X-14745	Unknown		5602
466	M36738	gamma-glutamylglutamate	Known	Peptide	931
467	M36754	octadecanedioate	Known	Lipid	7300
468	M36756	leucylleucine	Known	Peptide	3386
469	M36776	7-alpha-hydroxy-3-oxo-4-cholestenoate (7-Hoca)	Known	Lipid	7784
470	M36802	n-Butyl Oleate	Known	Lipid	4542
471	M36808	dimethylarginine (SDMA + ADMA)	Known	Amino acid	7347
472	M36850	taurolithocholate 3-sulfate	Known	Lipid	6904
473	M37004	X-14977--vanillin	Identified	Xenobiotics	1789
474	M37058	succinylcarnitine	Known	Energy	6948
475	M37097	tryptophan betaine	Known	Amino acid	7439
476	M37104	cyclo(leu-pro)	Known	Peptide	4833
477	M37112	chiro-inositol	Known	Lipid	2729
478	M37190	5alpha-androstan-3beta,17beta-diol disulfate	Known	Lipid	7345
479	M37202	4-androsten-3beta,17beta-diol disulfate 1*	Known	Lipid	7804
480	M37203	4-androsten-3beta,17beta-diol disulfate 2*	Known	Lipid	7776
481	M37253	2-hydroxyglutarate	Known	Lipid	6287
482	M37459	ergothioneine	Known	Xenobiotics	4453
483	M37506	palmitoyl sphingomyelin	Known	Lipid	7814
484	M38150	phenylalanylphenylalanine	Known	Peptide	4961
485	M38178	cis-4-decenoyl carnitine	Known	Lipid	7660
486	M38768	15-methylpalmitate (isobar with 2-methylpalmitate)	Known	Lipid	7371

## Sheet: S2 Table 
Harmonization data of 486 blood metabolites and telomere length
	SNP	effect_allele.exposure	other_allele.exposure	effect_allele.outcome	other_allele.outcome	beta.exposure	beta.outcome	eaf.exposure	eaf.outcome	Se.outcome	pval.outcome	samplesize.outcome	outcome	Se.exposure	pval.exposure	samplesize.exposure	exposure.Metabolite	exposure.Metabolite ID	R2	F
1	rs11596604	A	G	A	G	0.0323	0.0128459	0.0236	0.046665	0.00475321	0.00690001	472174	telomere length	0.0069	2.515e-06	1768	glutamine	M00053	0.0122426	21.8885
2	rs16977047	T	C	T	C	-0.0056	0.00034384	0.7034	0.710972	0.0021979	0.88	472174	telomere length	0.0011	1.078e-06	7372	glutamine	M00053	0.00350333	25.9103
3	rs2199619	T	C	T	C	0.0054	-0.00227436	0.2787	0.269367	0.00224988	0.31	472174	telomere length	0.0012	5.227e-06	7372	glutamine	M00053	0.00273936	20.2445
4	rs2657879	A	G	A	G	0.015	-0.00510954	0.8179	0.820791	0.00260109	0.0490004	472174	telomere length	0.0017	6.147e-18	7372	glutamine	M00053	0.0104505	77.8335
5	rs2748991	T	C	T	C	-0.007	-0.00116685	0.446	0.452841	0.00200938	0.56	472174	telomere length	0.0015	2.342e-06	5604	glutamine	M00053	0.00387107	21.77
6	rs7078003	T	C	T	C	0.0087	0.00148728	0.1654	0.17476	0.00263254	0.57	472174	telomere length	0.0018	1.838e-06	7372	glutamine	M00053	0.00315889	23.3548
7	rs7394051	T	C	T	C	0.0055	-0.00102778	0.7014	0.716255	0.00222213	0.64	472174	telomere length	0.0012	2.175e-06	7372	glutamine	M00053	0.00284146	21.0012
8	rs780093	T	C	T	C	-0.0058	0.00655987	0.3995	0.377563	0.00206565	0.0015	472174	telomere length	0.0011	1.931e-07	7372	glutamine	M00053	0.00375708	27.7941
9	rs1000137	T	C	T	C	-0.005	0.0014781	0.475	0.478999	0.00200343	0.46	472174	telomere length	0.001	5.733e-07	5592	tryptophan	M00054	0.00445077	24.9911
10	rs10007704	T	C	T	C	-0.0044	-0.0013253	0.6418	0.638732	0.00208272	0.52	472174	telomere length	0.0009	1.238e-06	7355	tryptophan	M00054	0.00323913	23.8947
11	rs1013667	A	G	A	G	-0.0041	-0.00445906	0.6087	0.604981	0.00204851	0.0299999	472174	telomere length	0.0009	5.673e-06	7355	tryptophan	M00054	0.00281369	20.7474
12	rs1015795	A	G	A	G	0.0043	0.00358569	0.5122	0.505841	0.00200924	0.0739997	472174	telomere length	0.0009	2.26e-06	7355	tryptophan	M00054	0.00309402	22.821
13	rs1016522	A	G	A	G	0.0058	-0.00099998	0.5803	0.58742	0.00204873	0.630001	472174	telomere length	0.0009	1.589e-10	7355	tryptophan	M00054	0.00561491	41.5196
14	rs10171387	A	G	A	G	0.008	0.0021225	0.9051	0.906649	0.00347927	0.54	472174	telomere length	0.0018	5.141e-06	7355	tryptophan	M00054	0.00267847	19.7477
15	rs10495209	T	C	T	C	0.004	-1.295e-05	0.4862	0.482824	0.00201744	0.99	472174	telomere length	0.0009	8.02e-06	7355	tryptophan	M00054	0.00267847	19.7477
16	rs10498266	T	G	T	G	0.0043	0.00041503	0.4674	0.478034	0.00200375	0.84	472174	telomere length	0.0009	2.348e-06	7355	tryptophan	M00054	0.00309402	22.821
17	rs10750415	T	G	T	G	0.0042	-0.00078587	0.3959	0.417986	0.00203481	0.7	472174	telomere length	0.0009	2.767e-06	7355	tryptophan	M00054	0.00295221	21.7719
18	rs10784496	A	G	A	G	0.0045	0.00264061	0.5375	0.522214	0.00200956	0.19	472174	telomere length	0.0009	5.085e-07	7355	tryptophan	M00054	0.00338753	24.9932
19	rs10805503	T	C	T	C	0.0043	0.00157614	0.6272	0.619157	0.0020659	0.450001	472174	telomere length	0.0009	1.996e-06	7355	tryptophan	M00054	0.00309402	22.821
20	rs10807322	A	T	A	T	0.0043	0.00190925	0.5866	0.592811	0.00204359	0.35	472174	telomere length	0.0009	1.974e-06	7355	tryptophan	M00054	0.00309402	22.821
21	rs10822056	T	C	T	C	0.0042	-0.00819159	0.5141	0.530953	0.00200318	4.30002e-05	472174	telomere length	0.0009	2.651e-06	7355	tryptophan	M00054	0.00295221	21.7719
22	rs10836364	T	C	T	C	0.005	-0.0004633	0.607	0.612871	0.00205945	0.82	472174	telomere length	0.001	5.733e-07	5592	tryptophan	M00054	0.00445077	24.9911
23	rs10846667	T	C	T	C	0.0045	-0.00157368	0.4861	0.472911	0.00203374	0.44	472174	telomere length	0.0009	1.651e-06	7355	tryptophan	M00054	0.00338753	24.9932
24	rs10881004	T	C	T	C	0.0041	-0.0006704	0.4824	0.498949	0.00201543	0.74	472174	telomere length	0.0009	3.392e-06	7355	tryptophan	M00054	0.00281369	20.7474
25	rs10900784	A	C	A	C	-0.0044	-0.00300349	0.4158	0.430213	0.00202523	0.14	472174	telomere length	0.0009	9.744e-07	7355	tryptophan	M00054	0.00323913	23.8947
26	rs10927101	A	C	A	C	-0.0046	0.00022924	0.3738	0.378208	0.00206116	0.91	472174	telomere length	0.0009	2.721e-07	7355	tryptophan	M00054	0.00353923	26.1164
27	rs10931041	T	C	T	C	-0.0042	0.00043694	0.5756	0.571939	0.00203663	0.83	472174	telomere length	0.0009	3.362e-06	7355	tryptophan	M00054	0.00295221	21.7719
28	rs11201034	A	T	A	T	0.0043	0.00244654	0.6064	0.606702	0.00205448	0.23	472174	telomere length	0.0009	1.888e-06	7355	tryptophan	M00054	0.00309402	22.821
29	rs11678851	T	C	T	C	0.0041	-0.00416216	0.4138	0.420364	0.00203867	0.0409996	472174	telomere length	0.0009	5.943e-06	7355	tryptophan	M00054	0.00281369	20.7474
30	rs11719675	A	T	A	T	-0.0041	0.00080912	0.3965	0.400827	0.00204876	0.69	472174	telomere length	0.0009	5.116e-06	7355	tryptophan	M00054	0.00281369	20.7474
31	rs11720862	T	G	T	G	-0.0046	-0.00509239	0.6034	0.596639	0.00205224	0.0129999	472174	telomere length	0.0009	3.583e-07	7355	tryptophan	M00054	0.00353923	26.1164
32	rs11729831	T	G	T	G	0.004	-0.00299498	0.6133	0.611741	0.00205975	0.15	472174	telomere length	0.0009	8.61e-06	7355	tryptophan	M00054	0.00267847	19.7477
33	rs1179636	A	C	A	C	-0.0045	-8.128e-05	0.5356	0.541576	0.00202819	0.97	472174	telomere length	0.001	1.825e-06	7355	tryptophan	M00054	0.00274567	20.2445
34	rs11802417	T	C	T	C	-0.0041	-0.00139761	0.5816	0.582051	0.00203746	0.49	472174	telomere length	0.0009	4.469e-06	7355	tryptophan	M00054	0.00281369	20.7474
35	rs11804149	T	C	T	C	0.0041	-0.00076308	0.4678	0.4603	0.00200665	0.7	472174	telomere length	0.0009	4.612e-06	7355	tryptophan	M00054	0.00281369	20.7474
36	rs1220605	A	G	A	G	-0.0046	0.00188975	0.6312	0.628367	0.00206689	0.36	472174	telomere length	0.0009	9.291e-07	7355	tryptophan	M00054	0.00353923	26.1164
37	rs12278762	T	C	T	C	0.0043	0.00202754	0.5229	0.512715	0.00200472	0.31	472174	telomere length	0.0009	1.557e-06	7355	tryptophan	M00054	0.00309402	22.821
38	rs12468084	T	C	T	C	-0.0044	0.00264397	0.5436	0.532631	0.00202473	0.19	472174	telomere length	0.0009	1.246e-06	7355	tryptophan	M00054	0.00323913	23.8947
39	rs12533939	A	T	A	T	0.0045	-0.00676491	0.3887	0.389293	0.00205375	0.000990011	472174	telomere length	0.0009	6.516e-07	7355	tryptophan	M00054	0.00338753	24.9932
40	rs1260326	T	C	T	C	0.0042	0.00595534	0.404	0.387975	0.00205525	0.00379997	472174	telomere length	0.0009	2.742e-06	7355	tryptophan	M00054	0.00295221	21.7719
41	rs13001325	T	C	T	C	-0.004	-0.00199583	0.3823	0.382848	0.00205997	0.33	472174	telomere length	0.0009	7.447e-06	7355	tryptophan	M00054	0.00267847	19.7477
42	rs13008096	A	C	A	C	-0.0042	0.00240658	0.4038	0.418416	0.0020497	0.24	472174	telomere length	0.0009	3.316e-06	7355	tryptophan	M00054	0.00295221	21.7719
43	rs13056963	T	C	T	C	0.0043	-0.00203663	0.4376	0.412167	0.00203218	0.32	472174	telomere length	0.0009	5.583e-06	7355	tryptophan	M00054	0.00309402	22.821
44	rs13122250	T	C	T	C	0.0062	-0.00304988	0.5542	0.562597	0.00203999	0.13	472174	telomere length	0.0009	8.949e-12	7355	tryptophan	M00054	0.00641095	47.4439
45	rs1330918	A	C	A	C	0.0042	-0.00213692	0.6132	0.609889	0.00204926	0.3	472174	telomere length	0.0009	2.212e-06	7355	tryptophan	M00054	0.00295221	21.7719
46	rs1349704	A	G	A	G	0.0044	0.00088269	0.4611	0.455387	0.00201237	0.66	472174	telomere length	0.0009	8.312e-07	7355	tryptophan	M00054	0.00323913	23.8947
47	rs1373962	T	C	T	C	0.005	0.00193422	0.5973	0.593837	0.0020398	0.34	472174	telomere length	0.0009	2.707e-08	7355	tryptophan	M00054	0.00417882	30.8558
48	rs1412972	T	G	T	G	0.0097	-0.00044743	0.5006	0.5232	0.00200375	0.82	472174	telomere length	0.002	1.628e-06	1763	tryptophan	M00054	0.0131666	23.4958
49	rs1418942	A	C	A	C	-0.004	-0.00038384	0.5751	0.580475	0.00203718	0.85	472174	telomere length	0.0009	7.128e-06	7355	tryptophan	M00054	0.00267847	19.7477
50	rs1501803	T	C	T	C	0.0042	0.00155243	0.4152	0.410811	0.00210135	0.46	472174	telomere length	0.0009	4.567e-06	7355	tryptophan	M00054	0.00295221	21.7719
51	rs1508513	C	G	C	G	0.0042	-0.00281911	0.6354	0.632783	0.00208295	0.18	472174	telomere length	0.0009	2.363e-06	7355	tryptophan	M00054	0.00295221	21.7719
52	rs1519309	T	C	T	C	-0.0044	0.00233971	0.6544	0.641165	0.00209076	0.26	472174	telomere length	0.0009	1.206e-06	7355	tryptophan	M00054	0.00323913	23.8947
53	rs154246	T	C	T	C	-0.0049	-0.00082917	0.6103	0.614802	0.00205205	0.69	472174	telomere length	0.0009	6.698e-08	7355	tryptophan	M00054	0.004014	29.6339
54	rs1549225	T	C	T	C	0.0045	-0.00114023	0.607	0.592788	0.00203846	0.58	472174	telomere length	0.0009	6.057e-07	7355	tryptophan	M00054	0.00338753	24.9932
55	rs1559063	C	G	C	G	0.0052	-0.0013146	0.6209	0.625904	0.00206931	0.53	472174	telomere length	0.0009	7.818e-09	7355	tryptophan	M00054	0.00451827	33.3736
56	rs1663501	A	G	A	G	-0.0047	0.00207989	0.4634	0.456322	0.00200518	0.3	472174	telomere length	0.0009	2.435e-07	7355	tryptophan	M00054	0.0036942	27.2642
57	rs16823952	T	G	T	G	-0.0083	-0.00245428	0.9069	0.904564	0.00339886	0.47	472174	telomere length	0.0018	5.079e-06	7355	tryptophan	M00054	0.00288254	21.2566
58	rs16836288	A	C	A	C	0.0131	-0.00275869	0.044	0.052768	0.00454055	0.54	472174	telomere length	0.0029	5.601e-06	7355	tryptophan	M00054	0.00276669	20.3999
59	rs1697901	A	G	A	G	0.0049	0.0004752	0.3501	0.352628	0.00211965	0.82	472174	telomere length	0.0009	6.309e-08	7355	tryptophan	M00054	0.004014	29.6339
60	rs17114354	A	G	A	G	0.0248	0.00642568	0.9874	0.981554	0.00753708	0.39	472174	telomere length	0.0053	3.515e-06	7355	tryptophan	M00054	0.0029681	21.8894
61	rs17698249	A	C	A	C	-0.0041	0.00131824	0.5682	0.575629	0.00204827	0.52	472174	telomere length	0.0009	5.503e-06	7355	tryptophan	M00054	0.00281369	20.7474
62	rs17744500	T	C	T	C	-0.0041	0.0020889	0.4582	0.460979	0.00200849	0.3	472174	telomere length	0.0009	4.157e-06	7355	tryptophan	M00054	0.00281369	20.7474
63	rs1871053	A	G	A	G	-0.0044	0.00136009	0.4514	0.451831	0.00203046	0.5	472174	telomere length	0.0009	7.679e-07	7355	tryptophan	M00054	0.00323913	23.8947
64	rs1995960	A	G	A	G	-0.0047	0.00040888	0.5949	0.591927	0.00205589	0.84	472174	telomere length	0.0009	1.629e-07	7355	tryptophan	M00054	0.0036942	27.2642
65	rs1997238	A	G	A	G	0.0045	0.00179193	0.5117	0.517567	0.00201353	0.37	472174	telomere length	0.0009	6.07e-07	7355	tryptophan	M00054	0.00338753	24.9932
66	rs201262	T	G	T	G	0.0047	-0.00079236	0.5563	0.569596	0.00202466	0.7	472174	telomere length	0.0009	1.359e-07	7355	tryptophan	M00054	0.0036942	27.2642
67	rs2063601	A	C	A	C	-0.0107	0.00317889	0.2487	0.234107	0.00236373	0.18	472174	telomere length	0.0023	5.241e-06	1763	tryptophan	M00054	0.0121272	21.6182
68	rs2091289	A	G	A	G	0.0043	-0.00134042	0.5943	0.608701	0.00205909	0.52	472174	telomere length	0.0009	1.499e-06	7355	tryptophan	M00054	0.00309402	22.821
69	rs2111118	T	C	T	C	0.0051	-0.0003454	0.6207	0.609369	0.00206912	0.87	472174	telomere length	0.0009	1.212e-08	7355	tryptophan	M00054	0.00434691	32.1024
70	rs2126498	T	G	T	G	-0.0042	-0.00011195	0.6176	0.603775	0.00205538	0.96	472174	telomere length	0.0009	2.837e-06	7355	tryptophan	M00054	0.00295221	21.7719
71	rs2178260	T	C	T	C	0.0042	-0.0031729	0.4251	0.418705	0.00203352	0.12	472174	telomere length	0.0009	3.588e-06	7355	tryptophan	M00054	0.00295221	21.7719
72	rs2216061	A	C	A	C	0.0043	-0.00161086	0.512	0.500554	0.00201271	0.42	472174	telomere length	0.0009	2.211e-06	7355	tryptophan	M00054	0.00309402	22.821
73	rs2230532	T	C	T	C	0.005	0.00014941	0.349	0.344008	0.00211013	0.94	472174	telomere length	0.001	5.733e-07	5592	tryptophan	M00054	0.00445077	24.9911
74	rs2349729	A	G	A	G	-0.0041	-0.00301978	0.5141	0.517713	0.00200765	0.13	472174	telomere length	0.0009	6.448e-06	7355	tryptophan	M00054	0.00281369	20.7474
75	rs2383131	T	C	T	C	-0.0043	-0.00256091	0.4403	0.449923	0.00201845	0.2	472174	telomere length	0.0009	3.054e-06	7355	tryptophan	M00054	0.00309402	22.821
76	rs2484178	T	C	T	C	0.0043	0.00034096	0.6063	0.604185	0.00203429	0.87	472174	telomere length	0.0009	1.745e-06	7355	tryptophan	M00054	0.00309402	22.821
77	rs2505644	T	C	T	C	0.005	0.00101321	0.558	0.556265	0.00200959	0.61	472174	telomere length	0.001	5.733e-07	5592	tryptophan	M00054	0.00445077	24.9911
78	rs2510595	A	G	A	G	-0.0045	0.00056646	0.6113	0.60441	0.00205795	0.780001	472174	telomere length	0.0009	4.989e-07	7355	tryptophan	M00054	0.00338753	24.9932
79	rs2520117	A	G	A	G	0.0045	0.00075386	0.4545	0.459038	0.00201201	0.709999	472174	telomere length	0.0009	5.056e-07	7355	tryptophan	M00054	0.00338753	24.9932
80	rs2580344	T	C	T	C	0.0044	0.0001433	0.6238	0.62788	0.00208053	0.95	472174	telomere length	0.0009	7.984e-07	7355	tryptophan	M00054	0.00323913	23.8947
81	rs2604365	T	G	T	G	0.0044	0.00135089	0.6371	0.640771	0.0021026	0.52	472174	telomere length	0.0009	1.452e-06	7355	tryptophan	M00054	0.00323913	23.8947
82	rs2658761	T	C	T	C	-0.0048	0.00443282	0.4343	0.436418	0.00202107	0.0280001	472174	telomere length	0.0009	6.749e-08	7355	tryptophan	M00054	0.00385246	28.4367
83	rs2662269	A	C	A	C	0.0045	0.00039652	0.417	0.405752	0.00203572	0.85	472174	telomere length	0.0009	7.116e-07	7355	tryptophan	M00054	0.00338753	24.9932
84	rs2688858	T	C	T	C	0.0043	-0.00234741	0.5742	0.587224	0.00204575	0.25	472174	telomere length	0.0009	2.837e-06	7355	tryptophan	M00054	0.00309402	22.821
85	rs2717586	A	G	A	G	0.0043	-0.00282664	0.3962	0.394801	0.00206155	0.17	472174	telomere length	0.0009	2.314e-06	7355	tryptophan	M00054	0.00309402	22.821
86	rs2722407	A	G	A	G	0.0041	0.00340018	0.587	0.58697	0.00203001	0.0940005	472174	telomere length	0.0009	6.472e-06	7355	tryptophan	M00054	0.00281369	20.7474
87	rs2769419	A	G	A	G	0.004	0.00089118	0.4777	0.470162	0.00200873	0.66	472174	telomere length	0.0009	6.163e-06	7355	tryptophan	M00054	0.00267847	19.7477
88	rs2798184	T	C	T	C	-0.0049	0.00071966	0.4314	0.425915	0.00204088	0.719999	472174	telomere length	0.0009	6.371e-08	7355	tryptophan	M00054	0.004014	29.6339
89	rs2813760	A	G	A	G	0.0044	-0.00204731	0.5775	0.58536	0.00204364	0.32	472174	telomere length	0.0009	1.187e-06	7355	tryptophan	M00054	0.00323913	23.8947
90	rs2834164	A	C	A	C	-0.0045	0.00035397	0.5041	0.498648	0.00199718	0.86	472174	telomere length	0.0009	4.761e-07	7355	tryptophan	M00054	0.00338753	24.9932
91	rs284191	A	G	A	G	-0.006	-0.00236026	0.615	0.61345	0.00206232	0.25	472174	telomere length	0.001	1.973e-09	5592	tryptophan	M00054	0.00639659	35.9871
92	rs2868072	A	G	A	G	0.004	-0.00222811	0.4829	0.471553	0.00201678	0.27	472174	telomere length	0.0009	9.036e-06	7355	tryptophan	M00054	0.00267847	19.7477
93	rs295142	A	G	A	G	-0.0048	-0.00166509	0.5909	0.597769	0.00204388	0.42	472174	telomere length	0.0009	1.538e-07	7355	tryptophan	M00054	0.00385246	28.4367
94	rs2966079	T	C	T	C	-0.0042	-0.00136799	0.5425	0.554011	0.00200786	0.5	472174	telomere length	0.0009	2.525e-06	7355	tryptophan	M00054	0.00295221	21.7719
95	rs2970335	A	C	A	C	0.0044	0.00145318	0.4039	0.413386	0.00203066	0.47	472174	telomere length	0.0009	1.023e-06	7355	tryptophan	M00054	0.00323913	23.8947
96	rs2977272	T	C	T	C	0.005	-0.00111455	0.341	0.33636	0.00212161	0.6	472174	telomere length	0.001	5.733e-07	5592	tryptophan	M00054	0.00445077	24.9911
97	rs33980	C	G	C	G	-0.0077	-0.00615413	0.9071	0.891197	0.00325138	0.0580003	472174	telomere length	0.0017	9.108e-06	7355	tryptophan	M00054	0.00278158	20.51
98	rs341973	T	C	T	C	0.005	-0.00178663	0.493	0.495851	0.00200867	0.37	472174	telomere length	0.001	5.733e-07	5592	tryptophan	M00054	0.00445077	24.9911
99	rs3742929	T	C	T	C	-0.0044	-0.00134095	0.512	0.526799	0.0020165	0.51	472174	telomere length	0.0009	1.01e-06	7355	tryptophan	M00054	0.00323913	23.8947
100	rs3751181	A	G	A	G	0.0041	-0.00430212	0.6085	0.603478	0.00205487	0.0359998	472174	telomere length	0.0009	5.185e-06	7355	tryptophan	M00054	0.00281369	20.7474
101	rs3772343	A	C	A	C	0.028	-0.00616101	0.987	0.972226	0.00607168	0.31	472174	telomere length	0.006	3.061e-06	5592	tryptophan	M00054	0.00387934	21.77
102	rs3773729	T	C	T	C	0.004	0.00215758	0.6291	0.619307	0.00207415	0.3	472174	telomere length	0.0009	8.571e-06	7355	tryptophan	M00054	0.00267847	19.7477
103	rs3780494	T	C	T	C	-0.023	0.0131278	0.9855	0.982173	0.00755532	0.0819993	472174	telomere length	0.0051	7.022e-06	7355	tryptophan	M00054	0.00275761	20.3328
104	rs38271	A	G	A	G	-0.0051	0.00134298	0.5925	0.579229	0.00205091	0.51	472174	telomere length	0.0009	1.185e-08	7355	tryptophan	M00054	0.00434691	32.1024
105	rs3927971	T	C	T	C	0.0042	-0.00271336	0.5178	0.509754	0.00200447	0.18	472174	telomere length	0.0009	8.977e-06	7355	tryptophan	M00054	0.00295221	21.7719
106	rs4063769	T	C	T	C	-0.0043	-0.00127861	0.5301	0.539972	0.00201766	0.53	472174	telomere length	0.0009	1.297e-06	7355	tryptophan	M00054	0.00309402	22.821
107	rs4144737	A	G	A	G	0.004	0.00311196	0.5818	0.562509	0.00202458	0.12	472174	telomere length	0.0009	9.859e-06	7355	tryptophan	M00054	0.00267847	19.7477
108	rs42162	T	C	T	C	0.004	0.0018467	0.5492	0.551773	0.00201592	0.36	472174	telomere length	0.0009	8.217e-06	7355	tryptophan	M00054	0.00267847	19.7477
109	rs428185	T	C	T	C	-0.0045	-0.00332186	0.5851	0.567707	0.00202555	0.1	472174	telomere length	0.0009	6.254e-07	7355	tryptophan	M00054	0.00338753	24.9932
110	rs4306882	T	G	T	G	-0.0057	-0.00096434	0.6153	0.616249	0.002061	0.64	472174	telomere length	0.0009	2.52e-10	7355	tryptophan	M00054	0.005424	40.1002
111	rs430727	T	C	T	C	0.0041	-0.00100155	0.4628	0.444748	0.0020112	0.62	472174	telomere length	0.0009	5.128e-06	7355	tryptophan	M00054	0.00281369	20.7474
112	rs4611118	A	G	A	G	-0.0044	0.00088974	0.609	0.609706	0.00205162	0.66	472174	telomere length	0.0009	9.406e-07	7355	tryptophan	M00054	0.00323913	23.8947
113	rs4615256	A	G	A	G	0.0049	0.00086624	0.5327	0.529264	0.00200898	0.67	472174	telomere length	0.0009	4.988e-08	7355	tryptophan	M00054	0.004014	29.6339
114	rs4684599	T	C	T	C	-0.0042	0.00149485	0.6319	0.63021	0.00206941	0.47	472174	telomere length	0.0009	2.889e-06	7355	tryptophan	M00054	0.00295221	21.7719
115	rs4686980	T	C	T	C	0.005	-0.00776289	0.361	0.359925	0.00211277	0.000239999	472174	telomere length	0.001	5.733e-07	5592	tryptophan	M00054	0.00445077	24.9911
116	rs4695289	A	G	A	G	-0.0045	0.00188743	0.3489	0.34854	0.00215581	0.38	472174	telomere length	0.0009	7.948e-07	7355	tryptophan	M00054	0.00338753	24.9932
117	rs4702007	A	G	A	G	-0.0041	-0.00540005	0.3929	0.386841	0.00206336	0.0089	472174	telomere length	0.0009	6.109e-06	7355	tryptophan	M00054	0.00281369	20.7474
118	rs4751282	T	C	T	C	0.0045	-0.00030544	0.5421	0.552732	0.00203193	0.88	472174	telomere length	0.0009	7.405e-07	7355	tryptophan	M00054	0.00338753	24.9932
119	rs4755291	A	G	A	G	-0.0041	-0.00399403	0.4644	0.465695	0.0020116	0.0470002	472174	telomere length	0.0009	5.253e-06	7355	tryptophan	M00054	0.00281369	20.7474
120	rs4849291	C	G	C	G	0.0041	-0.00268827	0.6092	0.59641	0.0020635	0.19	472174	telomere length	0.0009	5.933e-06	7355	tryptophan	M00054	0.00281369	20.7474
121	rs4870304	A	G	A	G	0.0041	0.00161142	0.5823	0.571537	0.00203523	0.43	472174	telomere length	0.0009	8.313e-06	7355	tryptophan	M00054	0.00281369	20.7474
122	rs4880888	A	G	A	G	-0.0046	-0.00210127	0.4785	0.487042	0.00200099	0.29	472174	telomere length	0.0009	3.243e-07	7355	tryptophan	M00054	0.00353923	26.1164
123	rs4926571	T	C	T	C	-0.0048	0.00174485	0.5231	0.519438	0.00203638	0.39	472174	telomere length	0.0009	9.025e-08	7355	tryptophan	M00054	0.00385246	28.4367
124	rs4958379	A	G	A	G	-0.005	-0.00258626	0.433	0.426973	0.0020309	0.2	472174	telomere length	0.0009	2.176e-08	7355	tryptophan	M00054	0.00417882	30.8558
125	rs4972588	A	G	A	G	-0.0046	0.00439453	0.5138	0.50197	0.00200684	0.0290001	472174	telomere length	0.0009	3.744e-07	7355	tryptophan	M00054	0.00353923	26.1164
126	rs4989308	A	G	A	G	-0.0045	-0.00328444	0.3746	0.38492	0.0020576	0.11	472174	telomere length	0.0009	8.432e-07	7355	tryptophan	M00054	0.00338753	24.9932
127	rs502654	T	C	T	C	-0.0046	-0.00022709	0.559	0.54432	0.00202988	0.91	472174	telomere length	0.0009	2.597e-07	7355	tryptophan	M00054	0.00353923	26.1164
128	rs575257	A	G	A	G	-0.0042	0.0002704	0.6005	0.59495	0.00204451	0.89	472174	telomere length	0.0009	3.511e-06	7355	tryptophan	M00054	0.00295221	21.7719
129	rs5997110	T	C	T	C	-0.005	3.927e-05	0.523	0.513435	0.00200951	0.98	472174	telomere length	0.001	5.733e-07	5592	tryptophan	M00054	0.00445077	24.9911
130	rs6001129	T	C	T	C	-0.009	-0.0037377	0.134	0.138082	0.00291662	0.2	472174	telomere length	0.002	6.795e-06	5592	tryptophan	M00054	0.00360818	20.2428
131	rs603446	T	C	T	C	0.0051	-0.00626255	0.4448	0.442749	0.00201915	0.00189998	472174	telomere length	0.0009	1.383e-08	7355	tryptophan	M00054	0.00434691	32.1024
132	rs6077611	T	G	T	G	-0.0041	-3.356e-05	0.4794	0.46126	0.00201162	0.99	472174	telomere length	0.0009	5.321e-06	7355	tryptophan	M00054	0.00281369	20.7474
133	rs6110544	T	C	T	C	0.004	-3.588e-05	0.4394	0.432166	0.00203241	0.99	472174	telomere length	0.0009	7.011e-06	7355	tryptophan	M00054	0.00267847	19.7477
134	rs6130271	T	C	T	C	-0.004	-0.00303092	0.5352	0.526601	0.00202052	0.13	472174	telomere length	0.0009	7.398e-06	7355	tryptophan	M00054	0.00267847	19.7477
135	rs6435723	T	C	T	C	-0.008	0.00451163	0.8977	0.894696	0.0033593	0.18	472174	telomere length	0.0018	6.907e-06	7355	tryptophan	M00054	0.00267847	19.7477
136	rs6454864	T	C	T	C	0.004	0.00027357	0.3705	0.359446	0.0020876	0.9	472174	telomere length	0.0009	8.872e-06	7355	tryptophan	M00054	0.00267847	19.7477
137	rs6480970	A	G	A	G	-0.0049	0.00244284	0.6159	0.601632	0.0020525	0.23	472174	telomere length	0.0009	4.287e-08	7355	tryptophan	M00054	0.004014	29.6339
138	rs6517254	T	C	T	C	-0.0042	-0.0016978	0.3971	0.398002	0.00205512	0.41	472174	telomere length	0.0009	3.119e-06	7355	tryptophan	M00054	0.00295221	21.7719
139	rs6534667	C	G	C	G	-0.0043	0.00082973	0.4186	0.404001	0.00203981	0.68	472174	telomere length	0.0009	1.491e-06	7355	tryptophan	M00054	0.00309402	22.821
140	rs6537156	T	C	T	C	0.004	0.00171146	0.4485	0.442975	0.00201346	0.4	472174	telomere length	0.0009	8.091e-06	7355	tryptophan	M00054	0.00267847	19.7477
141	rs6586235	A	C	A	C	0.0043	0.00011724	0.4598	0.463891	0.00201856	0.95	472174	telomere length	0.0009	1.622e-06	7355	tryptophan	M00054	0.00309402	22.821
142	rs6685230	T	C	T	C	-0.0042	-0.00112443	0.3976	0.400912	0.00215501	0.6	472174	telomere length	0.0009	7.78e-06	7355	tryptophan	M00054	0.00295221	21.7719
143	rs6730726	A	G	A	G	-0.004	0.00138705	0.5312	0.530674	0.00200642	0.49	472174	telomere length	0.0009	7.167e-06	7355	tryptophan	M00054	0.00267847	19.7477
144	rs6747650	A	G	A	G	-0.0041	0.00476784	0.5825	0.589571	0.00203039	0.0189998	472174	telomere length	0.0009	4.362e-06	7355	tryptophan	M00054	0.00281369	20.7474
145	rs6759991	T	G	T	G	0.0076	0.00085001	0.8623	0.834553	0.00270304	0.75	472174	telomere length	0.0016	2.521e-06	7355	tryptophan	M00054	0.00305826	22.5564
146	rs6819555	A	G	A	G	-0.0043	0.00027008	0.5862	0.59204	0.00204087	0.89	472174	telomere length	0.0009	3.693e-06	7355	tryptophan	M00054	0.00309402	22.821
147	rs682359	T	G	T	G	0.0044	0.00189222	0.5812	0.583628	0.00204319	0.35	472174	telomere length	0.0009	6.54e-07	7355	tryptophan	M00054	0.00323913	23.8947
148	rs6826247	T	C	T	C	0.0048	-0.00025917	0.5071	0.503592	0.00200671	0.9	472174	telomere length	0.0009	8.797e-08	7355	tryptophan	M00054	0.00385246	28.4367
149	rs688627	T	C	T	C	0.0042	-0.00161452	0.5878	0.586582	0.00203852	0.43	472174	telomere length	0.0009	3.615e-06	7355	tryptophan	M00054	0.00295221	21.7719
150	rs6910731	A	G	A	G	0.0041	-9.174e-05	0.4497	0.435778	0.00203771	0.96	472174	telomere length	0.0009	6.679e-06	7355	tryptophan	M00054	0.00281369	20.7474
151	rs6935961	A	G	A	G	-0.0056	-0.00516407	0.5578	0.549133	0.00202005	0.0109999	472174	telomere length	0.0009	3.753e-10	7355	tryptophan	M00054	0.00523635	38.7055
152	rs699856	T	C	T	C	0.004	-0.00155485	0.3661	0.36407	0.00208802	0.46	472174	telomere length	0.0009	8.012e-06	7355	tryptophan	M00054	0.00267847	19.7477
153	rs7006068	T	C	T	C	0.0045	-0.00168439	0.6264	0.616466	0.00206745	0.42	472174	telomere length	0.0009	4.801e-07	7355	tryptophan	M00054	0.00338753	24.9932
154	rs7009696	T	C	T	C	0.0041	0.00331932	0.6243	0.621702	0.00206959	0.11	472174	telomere length	0.0009	6.166e-06	7355	tryptophan	M00054	0.00281369	20.7474
155	rs710580	A	C	A	C	-0.005	-0.0025171	0.3566	0.375864	0.00206772	0.22	472174	telomere length	0.0009	3.574e-08	7355	tryptophan	M00054	0.00417882	30.8558
156	rs7109477	A	G	A	G	-0.0047	0.00029008	0.4588	0.457101	0.00200799	0.89	472174	telomere length	0.0009	1.887e-07	7355	tryptophan	M00054	0.0036942	27.2642
157	rs719564	A	G	A	G	0.0044	-0.00195415	0.6101	0.635441	0.00208201	0.35	472174	telomere length	0.0009	1.276e-06	7355	tryptophan	M00054	0.00323913	23.8947
158	rs7230740	A	C	A	C	0.0044	8.088e-05	0.6655	0.664824	0.00211784	0.97	472174	telomere length	0.0009	1.559e-06	7355	tryptophan	M00054	0.00323913	23.8947
159	rs7246393	A	G	A	G	0.0043	0.0035283	0.5222	0.521454	0.00201278	0.08	472174	telomere length	0.0009	1.554e-06	7355	tryptophan	M00054	0.00309402	22.821
160	rs7463805	T	C	T	C	-0.0053	0.00099316	0.5213	0.505614	0.00200855	0.62	472174	telomere length	0.0009	4.596e-09	7355	tryptophan	M00054	0.0046929	34.6696
161	rs7505177	T	G	T	G	-0.0043	0.001068	0.4132	0.425964	0.00203349	0.6	472174	telomere length	0.0009	5.859e-06	7355	tryptophan	M00054	0.00309402	22.821
162	rs7584842	T	C	T	C	-0.005	-0.0002232	0.5377	0.547024	0.00203855	0.91	472174	telomere length	0.0009	4.15e-08	7355	tryptophan	M00054	0.00417882	30.8558
163	rs7594598	A	C	A	C	0.004	0.00250646	0.4257	0.4278	0.00204386	0.22	472174	telomere length	0.0009	9.497e-06	7355	tryptophan	M00054	0.00267847	19.7477
164	rs7638383	A	G	A	G	0.0047	-0.00389043	0.3984	0.397733	0.00203672	0.0560003	472174	telomere length	0.0009	1.641e-07	7355	tryptophan	M00054	0.0036942	27.2642
165	rs7810390	A	G	A	G	-0.0045	0.00319006	0.5928	0.582247	0.00203812	0.12	472174	telomere length	0.0009	5.611e-07	7355	tryptophan	M00054	0.00338753	24.9932
166	rs7843149	T	C	T	C	-0.0041	0.00306444	0.3896	0.397827	0.00205553	0.14	472174	telomere length	0.0009	6.554e-06	7355	tryptophan	M00054	0.00281369	20.7474
167	rs8006663	A	G	A	G	-0.0046	0.00038425	0.4556	0.465567	0.00202053	0.85	472174	telomere length	0.0009	3.016e-07	7355	tryptophan	M00054	0.00353923	26.1164
168	rs8021242	T	C	T	C	0.0049	0.00120984	0.5899	0.587407	0.00203631	0.55	472174	telomere length	0.0009	5.183e-08	7355	tryptophan	M00054	0.004014	29.6339
169	rs8046426	A	T	A	T	0.004	0.00242435	0.3703	0.366319	0.00207904	0.24	472174	telomere length	0.0009	8.082e-06	7355	tryptophan	M00054	0.00267847	19.7477
170	rs8088963	A	G	A	G	0.0044	-0.00174202	0.6387	0.630376	0.00207752	0.4	472174	telomere length	0.0009	8.287e-07	7355	tryptophan	M00054	0.00323913	23.8947
171	rs8110890	T	G	T	G	0.0045	-0.00166551	0.4741	0.478316	0.00202172	0.41	472174	telomere length	0.0009	7.505e-07	7355	tryptophan	M00054	0.00338753	24.9932
172	rs860916	A	G	A	G	-0.0047	0.00026916	0.4232	0.431561	0.00203863	0.89	472174	telomere length	0.0009	1.512e-07	7355	tryptophan	M00054	0.0036942	27.2642
173	rs875184	T	C	T	C	-0.0041	-0.00189922	0.403	0.399676	0.00206895	0.36	472174	telomere length	0.0009	5.689e-06	7355	tryptophan	M00054	0.00281369	20.7474
174	rs875283	A	G	A	G	-0.0043	-0.00256866	0.4896	0.48721	0.0020235	0.2	472174	telomere length	0.0009	2.341e-06	7355	tryptophan	M00054	0.00309402	22.821
175	rs881562	T	G	T	G	0.0044	-6.139e-05	0.4978	0.509321	0.00203893	0.98	472174	telomere length	0.0009	1.451e-06	7355	tryptophan	M00054	0.00323913	23.8947
176	rs893922	A	G	A	G	0.0042	-0.00164593	0.366	0.359516	0.00209515	0.43	472174	telomere length	0.0009	3.945e-06	7355	tryptophan	M00054	0.00295221	21.7719
177	rs915281	T	C	T	C	-0.0041	-0.00155628	0.5076	0.496404	0.00200348	0.44	472174	telomere length	0.0009	4.423e-06	7355	tryptophan	M00054	0.00281369	20.7474
178	rs928963	A	C	A	C	0.0042	-0.00373261	0.3985	0.401681	0.00204954	0.0690001	472174	telomere length	0.0009	3.622e-06	7355	tryptophan	M00054	0.00295221	21.7719
179	rs9315440	A	G	A	G	0.0048	-0.00407082	0.5843	0.57913	0.00202699	0.0449997	472174	telomere length	0.0009	6.712e-08	7355	tryptophan	M00054	0.00385246	28.4367
180	rs9330454	A	G	A	G	-0.0066	-0.00558074	0.4006	0.436611	0.00203894	0.00619998	472174	telomere length	0.0015	6.044e-06	7355	tryptophan	M00054	0.00262531	19.3547
181	rs937382	T	C	T	C	-0.0046	7.495e-05	0.4466	0.450608	0.00200787	0.97	472174	telomere length	0.0009	2.312e-07	7355	tryptophan	M00054	0.00353923	26.1164
182	rs938040	T	C	T	C	0.0074	0.00295702	0.107	0.118285	0.00311948	0.34	472174	telomere length	0.0017	9.124e-06	7355	tryptophan	M00054	0.0025696	18.9429
183	rs9464137	A	C	A	C	0.0041	-0.00059393	0.5592	0.562435	0.00201734	0.77	472174	telomere length	0.0009	4.445e-06	7355	tryptophan	M00054	0.00281369	20.7474
184	rs9511152	A	G	A	G	-0.005	-0.00167808	0.559	0.584948	0.00203417	0.41	472174	telomere length	0.0009	2.985e-08	7355	tryptophan	M00054	0.00417882	30.8558
185	rs9517869	T	C	T	C	-0.0046	-0.0018445	0.3661	0.362385	0.00208582	0.38	472174	telomere length	0.0009	3.457e-07	7355	tryptophan	M00054	0.00353923	26.1164
186	rs9523030	T	G	T	G	0.0043	0.00113547	0.6269	0.620782	0.00211821	0.59	472174	telomere length	0.0009	5.647e-06	7355	tryptophan	M00054	0.00309402	22.821
187	rs9541214	T	C	T	C	-0.0042	0.00152651	0.653	0.658748	0.00212025	0.47	472174	telomere length	0.0009	3.797e-06	7355	tryptophan	M00054	0.00295221	21.7719
188	rs9543391	T	G	T	G	0.0041	-0.00177829	0.3993	0.403691	0.00206495	0.39	472174	telomere length	0.0009	6.39e-06	7355	tryptophan	M00054	0.00281369	20.7474
189	rs9610322	A	G	A	G	-0.0043	0.0033658	0.5195	0.528677	0.00201477	0.0949992	472174	telomere length	0.0009	1.119e-06	7355	tryptophan	M00054	0.00309402	22.821
190	rs9649963	T	C	T	C	0.0041	0.00160351	0.634	0.636473	0.00208875	0.44	472174	telomere length	0.0009	5.841e-06	7355	tryptophan	M00054	0.00281369	20.7474
191	rs972459	T	C	T	C	0.005	-0.00084633	0.5787	0.594722	0.00204708	0.68	472174	telomere length	0.0009	1.969e-08	7355	tryptophan	M00054	0.00417882	30.8558
192	rs993927	T	G	T	G	0.0042	0.00179921	0.3773	0.367528	0.002087	0.39	472174	telomere length	0.0009	2.636e-06	7355	tryptophan	M00054	0.00295221	21.7719
193	rs9948912	A	G	A	G	0.004	0.00220793	0.3616	0.352708	0.00209663	0.29	472174	telomere length	0.0009	9.579e-06	7355	tryptophan	M00054	0.00267847	19.7477
194	rs9950125	A	G	A	G	-0.004	0.00060134	0.4521	0.455474	0.00200902	0.760001	472174	telomere length	0.0009	7.715e-06	7355	tryptophan	M00054	0.00267847	19.7477
195	rs9989564	A	G	A	G	-0.0042	0.0009372	0.5142	0.527653	0.00200345	0.64	472174	telomere length	0.0009	3.095e-06	7355	tryptophan	M00054	0.00295221	21.7719
196	rs1527683	T	C	T	C	0.0061	0.00075379	0.8	0.784034	0.00243247	0.760001	472174	telomere length	0.0013	2.168e-06	7355	histidine	M00059	0.00298464	22.0118
197	rs16868246	C	G	C	G	0.0097	0.0114246	0.2113	0.212212	0.0024547	3.29997e-06	472174	telomere length	0.0013	1.778e-14	7355	histidine	M00059	0.00751275	55.6594
198	rs2176664	T	C	T	C	-0.0059	0.00135556	0.2846	0.289451	0.0022295	0.54	472174	telomere length	0.0012	2.027e-06	7355	histidine	M00059	0.00327592	24.167
199	rs4288369	C	G	C	G	-0.0453	-0.0066966	0.0134	0.012914	0.00883259	0.450001	472174	telomere length	0.0102	9.307e-06	1762	histidine	M00059	0.0110702	19.7017
200	rs4768741	C	G	C	G	-0.015	0.00110992	0.9153	0.898047	0.00344041	0.75	472174	telomere length	0.0032	3.524e-06	1762	histidine	M00059	0.0123167	21.9477
201	rs7014133	A	G	A	G	-0.0561	0.0002727	0.0119	0.009576	0.0104619	0.98	472174	telomere length	0.0109	2.739e-07	1762	histidine	M00059	0.0148111	26.4594
202	rs10004285	A	G	A	G	0.005	-0.00146868	0.374	0.384109	0.00206069	0.48	472174	telomere length	0.001	5.733e-07	5589	leucine	M00060	0.00445315	24.9911
203	rs1003887	T	C	T	C	-0.005	-0.00333255	0.651	0.64691	0.00208999	0.11	472174	telomere length	0.001	5.733e-07	5589	leucine	M00060	0.00445315	24.9911
204	rs10190188	T	C	T	C	0.005	0.00078857	0.662	0.664232	0.00212505	0.709999	472174	telomere length	0.001	5.733e-07	5589	leucine	M00060	0.00445315	24.9911
205	rs1025466	T	C	T	C	-0.0041	-0.00297585	0.4062	0.416615	0.00207318	0.15	472174	telomere length	0.0009	6.253e-06	7351	leucine	M00060	0.00281522	20.7474
206	rs10258601	A	G	A	G	0.0044	0.00447021	0.4382	0.447229	0.00202045	0.0269998	472174	telomere length	0.0009	6.734e-07	7351	leucine	M00060	0.00324089	23.8947
207	rs1038555	T	C	T	C	-0.004	-0.0009381	0.4023	0.402885	0.00204889	0.649999	472174	telomere length	0.0009	7.988e-06	7351	leucine	M00060	0.00267993	19.7477
208	rs1043991	T	C	T	C	0.0048	0.00308293	0.6375	0.626704	0.00206264	0.14	472174	telomere length	0.0009	8.333e-08	7351	leucine	M00060	0.00385455	28.4367
209	rs10487377	A	G	A	G	0.0046	-0.00073216	0.5764	0.596544	0.0020389	0.719999	472174	telomere length	0.0009	4.091e-07	7351	leucine	M00060	0.00354114	26.1163
210	rs10500907	A	G	A	G	0.0042	-0.00115321	0.3597	0.360472	0.0020796	0.58	472174	telomere length	0.0009	3.547e-06	7351	leucine	M00060	0.00295381	21.7719
211	rs10736117	A	G	A	G	-0.004	0.00268937	0.6265	0.605734	0.00206268	0.19	472174	telomere length	0.0009	8.497e-06	7351	leucine	M00060	0.00267993	19.7477
212	rs10763843	A	G	A	G	-0.0042	-0.00186142	0.4283	0.423745	0.002018	0.36	472174	telomere length	0.0009	3.451e-06	7351	leucine	M00060	0.00295381	21.7719
213	rs10763940	A	G	A	G	0.0048	-0.00268889	0.3654	0.376246	0.00207902	0.2	472174	telomere length	0.0009	1.174e-07	7351	leucine	M00060	0.00385455	28.4367
214	rs10798580	A	G	A	G	-0.0042	0.00193146	0.4216	0.417987	0.0020421	0.34	472174	telomere length	0.0009	3.64e-06	7351	leucine	M00060	0.00295381	21.7719
215	rs10810580	T	C	T	C	0.0046	0.00191227	0.5583	0.550164	0.00200675	0.34	472174	telomere length	0.0009	3.282e-07	7351	leucine	M00060	0.00354114	26.1163
216	rs10828678	A	G	A	G	0.004	-0.00094196	0.5105	0.510718	0.00200286	0.64	472174	telomere length	0.0009	7.202e-06	7351	leucine	M00060	0.00267993	19.7477
217	rs10887020	T	C	T	C	0.004	0.00194493	0.5133	0.511412	0.00200583	0.33	472174	telomere length	0.0009	7.289e-06	7351	leucine	M00060	0.00267993	19.7477
218	rs10923016	A	G	A	G	0.0053	0.00223594	0.6191	0.624412	0.00206603	0.28	472174	telomere length	0.0009	2.88e-09	7351	leucine	M00060	0.00469544	34.6696
219	rs10937762	A	G	A	G	0.0044	0.00912775	0.5674	0.557321	0.00202757	6.69993e-06	472174	telomere length	0.0009	1.528e-06	7351	leucine	M00060	0.00324089	23.8947
220	rs10954411	A	T	A	T	0.0043	0.00180963	0.3772	0.370867	0.00208242	0.38	472174	telomere length	0.0009	1.809e-06	7351	leucine	M00060	0.0030957	22.8209
221	rs10973683	A	C	A	C	-0.0041	0.00211009	0.4002	0.413167	0.00203398	0.3	472174	telomere length	0.0009	6.541e-06	7351	leucine	M00060	0.00281522	20.7474
222	rs11007082	T	G	T	G	0.0043	-0.00222962	0.3779	0.374595	0.0020628	0.28	472174	telomere length	0.0009	1.842e-06	7351	leucine	M00060	0.0030957	22.8209
223	rs1104999	T	C	T	C	0.0041	0.0017412	0.4822	0.488354	0.00199407	0.38	472174	telomere length	0.0009	3.51e-06	7351	leucine	M00060	0.00281522	20.7474
224	rs11117808	A	C	A	C	0.004	0.00140281	0.4457	0.454279	0.00201035	0.49	472174	telomere length	0.0009	8.398e-06	7351	leucine	M00060	0.00267993	19.7477
225	rs11124743	A	G	A	G	0.0043	-0.00132013	0.6354	0.63184	0.00207835	0.53	472174	telomere length	0.0009	1.91e-06	7351	leucine	M00060	0.0030957	22.8209
226	rs11144511	T	C	T	C	-0.0042	-0.00116162	0.4497	0.459475	0.00215539	0.59	472174	telomere length	0.0009	8.417e-06	7351	leucine	M00060	0.00295381	21.7719
227	rs11183620	A	G	A	G	0.0041	-0.00029159	0.4676	0.479388	0.00203422	0.89	472174	telomere length	0.0009	4.681e-06	7351	leucine	M00060	0.00281522	20.7474
228	rs11203041	A	G	A	G	-0.0043	-0.00129875	0.4458	0.444937	0.0020103	0.52	472174	telomere length	0.0009	1.953e-06	7351	leucine	M00060	0.0030957	22.8209
229	rs11578928	A	C	A	C	0.0041	-0.00080753	0.4246	0.420685	0.00206141	0.7	472174	telomere length	0.0009	4.748e-06	7351	leucine	M00060	0.00281522	20.7474
230	rs11657125	T	C	T	C	0.0041	0.00110032	0.5604	0.568241	0.00201753	0.59	472174	telomere length	0.0009	5.71e-06	7351	leucine	M00060	0.00281522	20.7474
231	rs11868948	A	G	A	G	-0.0042	0.00345584	0.6435	0.63558	0.00208231	0.0969996	472174	telomere length	0.0009	4.628e-06	7351	leucine	M00060	0.00295381	21.7719
232	rs11988092	T	C	T	C	-0.0046	0.00134214	0.6185	0.628798	0.00208362	0.52	472174	telomere length	0.0009	3.287e-07	7351	leucine	M00060	0.00354114	26.1163
233	rs11999261	A	T	A	T	-0.0087	0.00036122	0.0943	0.091975	0.00346355	0.92	472174	telomere length	0.0017	6.559e-07	7351	leucine	M00060	0.00355017	26.1832
234	rs12047618	T	G	T	G	0.0046	-0.00039804	0.3271	0.317473	0.00216229	0.85	472174	telomere length	0.0009	4.25e-07	7351	leucine	M00060	0.00354114	26.1163
235	rs12196614	A	T	A	T	0.0107	0.00610145	0.9386	0.925305	0.00383299	0.11	472174	telomere length	0.0024	6.418e-06	7351	leucine	M00060	0.00269666	19.8713
236	rs12344504	T	C	T	C	-0.004	0.00235569	0.5957	0.580531	0.00203441	0.25	472174	telomere length	0.0009	6.704e-06	7351	leucine	M00060	0.00267993	19.7477
237	rs12468540	A	G	A	G	0.0041	-0.00039837	0.5563	0.556916	0.00201299	0.84	472174	telomere length	0.0009	5.758e-06	7351	leucine	M00060	0.00281522	20.7474
238	rs12498703	A	G	A	G	-0.0042	-0.00141771	0.5998	0.593643	0.00205101	0.49	472174	telomere length	0.0009	2.86e-06	7351	leucine	M00060	0.00295381	21.7719
239	rs12517096	A	G	A	G	0.0041	3.086e-05	0.422	0.417268	0.00203085	0.99	472174	telomere length	0.0009	8.406e-06	7351	leucine	M00060	0.00281522	20.7474
240	rs12612007	A	G	A	G	0.0044	0.00132928	0.3461	0.339942	0.00211657	0.53	472174	telomere length	0.0009	1.202e-06	7351	leucine	M00060	0.00324089	23.8947
241	rs1278312	T	C	T	C	-0.0042	-0.00092022	0.4008	0.40463	0.00203944	0.649999	472174	telomere length	0.0009	2.867e-06	7351	leucine	M00060	0.00295381	21.7719
242	rs1292666	T	C	T	C	0.0045	-0.00311493	0.4667	0.465741	0.00202215	0.12	472174	telomere length	0.0009	6.441e-07	7351	leucine	M00060	0.00338937	24.9932
243	rs13130810	T	C	T	C	0.004	0.00272125	0.4401	0.434593	0.002021	0.18	472174	telomere length	0.0009	7.791e-06	7351	leucine	M00060	0.00267993	19.7477
244	rs13147572	A	G	A	G	-0.0047	0.00012825	0.5809	0.586932	0.0020392	0.95	472174	telomere length	0.0009	1.99e-07	7351	leucine	M00060	0.00369621	27.2642
245	rs13165077	A	G	A	G	0.0041	0.00058408	0.3821	0.370557	0.0020804	0.780001	472174	telomere length	0.0009	8.983e-06	7351	leucine	M00060	0.00281522	20.7474
246	rs1334318	A	G	A	G	0.0044	-0.0021673	0.3572	0.371339	0.0020803	0.3	472174	telomere length	0.0009	1.008e-06	7351	leucine	M00060	0.00324089	23.8947
247	rs1360820	A	G	A	G	-0.0042	0.00055424	0.4963	0.522035	0.00201643	0.780001	472174	telomere length	0.0009	2.154e-06	7351	leucine	M00060	0.00295381	21.7719
248	rs1368532	T	C	T	C	-0.004	0.00242014	0.3842	0.382863	0.00205235	0.24	472174	telomere length	0.0009	8.855e-06	7351	leucine	M00060	0.00267993	19.7477
249	rs1428203	T	G	T	G	0.0045	0.00401863	0.4117	0.42204	0.0020417	0.0490004	472174	telomere length	0.0009	5.513e-07	7351	leucine	M00060	0.00338937	24.9932
250	rs1440581	T	C	T	C	-0.0081	0.00095203	0.4592	0.465624	0.00200289	0.630001	472174	telomere length	0.0009	1.441e-19	7351	leucine	M00060	0.0108988	80.978
251	rs1463301	T	C	T	C	-0.0049	0.00175641	0.5742	0.575734	0.00203093	0.39	472174	telomere length	0.0009	7.493e-08	7351	leucine	M00060	0.00401618	29.6339
252	rs1519309	T	C	T	C	-0.0043	0.00233971	0.6543	0.641165	0.00209076	0.26	472174	telomere length	0.0009	1.873e-06	7351	leucine	M00060	0.0030957	22.8209
253	rs1541245	T	C	T	C	-0.0048	0.00093205	0.5318	0.513364	0.00201895	0.64	472174	telomere length	0.0009	7.988e-08	7351	leucine	M00060	0.00385455	28.4367
254	rs1558789	A	C	A	C	0.0045	-0.0010776	0.51	0.501293	0.00201389	0.59	472174	telomere length	0.0009	3.523e-07	7351	leucine	M00060	0.00338937	24.9932
255	rs1564480	A	G	A	G	0.0045	0.00552384	0.4765	0.474737	0.00199943	0.00569994	472174	telomere length	0.0009	6.681e-07	7351	leucine	M00060	0.00338937	24.9932
256	rs1654495	A	C	A	C	0.0048	4.647e-05	0.5709	0.563917	0.00202645	0.98	472174	telomere length	0.0009	1.036e-07	7351	leucine	M00060	0.00385455	28.4367
257	rs167648	A	C	A	C	-0.0041	8.004e-05	0.4439	0.456093	0.00201892	0.97	472174	telomere length	0.0009	4.515e-06	7351	leucine	M00060	0.00281522	20.7474
258	rs1677193	A	C	A	C	-0.0044	0.00217545	0.6122	0.602435	0.00206166	0.29	472174	telomere length	0.0009	1.246e-06	7351	leucine	M00060	0.00324089	23.8947
259	rs1705832	T	C	T	C	0.0043	0.00052428	0.395	0.408715	0.00204606	0.8	472174	telomere length	0.0009	1.898e-06	7351	leucine	M00060	0.0030957	22.8209
260	rs17107974	T	C	T	C	-0.0082	-0.00621778	0.1068	0.122946	0.00306244	0.0420001	472174	telomere length	0.0017	1.496e-06	7351	leucine	M00060	0.00315508	23.2601
261	rs17173197	T	C	T	C	-0.0044	-0.00349382	0.3872	0.381014	0.00206761	0.0909997	472174	telomere length	0.0009	2.464e-06	7351	leucine	M00060	0.00324089	23.8947
262	rs1733198	A	G	A	G	0.0049	-0.00074029	0.6308	0.629344	0.00206977	0.719999	472174	telomere length	0.0009	7.617e-08	7351	leucine	M00060	0.00401618	29.6339
263	rs174476	T	C	T	C	-0.0042	-0.00101952	0.4174	0.405672	0.00205378	0.62	472174	telomere length	0.0009	5.703e-06	7351	leucine	M00060	0.00295381	21.7719
264	rs1795964	A	G	A	G	-0.0044	-0.00330006	0.4091	0.426303	0.00215593	0.13	472174	telomere length	0.0009	1.978e-06	7351	leucine	M00060	0.00324089	23.8947
265	rs1818106	A	C	A	C	0.005	-0.00022568	0.501	0.494805	0.00201732	0.91	472174	telomere length	0.001	5.733e-07	5589	leucine	M00060	0.00445315	24.9911
266	rs1822834	C	G	C	G	0.0108	-0.00277594	0.0629	0.072005	0.00388146	0.47	472174	telomere length	0.0024	6.594e-06	7351	leucine	M00060	0.00274716	20.2445
267	rs1862710	A	G	A	G	0.0047	0.00108234	0.5489	0.559012	0.00201485	0.59	472174	telomere length	0.0009	1.174e-07	7351	leucine	M00060	0.00369621	27.2642
268	rs1871053	A	G	A	G	-0.005	0.00136009	0.4513	0.451831	0.00203046	0.5	472174	telomere length	0.0009	2.401e-08	7351	leucine	M00060	0.00418108	30.8558
269	rs1872800	A	T	A	T	-0.004	0.00033635	0.6438	0.641306	0.00208515	0.87	472174	telomere length	0.0009	8.247e-06	7351	leucine	M00060	0.00267993	19.7477
270	rs1931001	T	G	T	G	-0.0043	-4.272e-05	0.3503	0.348765	0.00210822	0.98	472174	telomere length	0.0009	1.622e-06	7351	leucine	M00060	0.0030957	22.8209
271	rs1952935	A	C	A	C	-0.0048	0.00339117	0.5806	0.593477	0.00204813	0.0980009	472174	telomere length	0.0009	1.069e-07	7351	leucine	M00060	0.00385455	28.4367
272	rs1971105	T	G	T	G	-0.0041	-0.00311283	0.4305	0.431437	0.00203275	0.13	472174	telomere length	0.0009	6.273e-06	7351	leucine	M00060	0.00281522	20.7474
273	rs1995150	T	C	T	C	0.004	-0.00118592	0.6102	0.62936	0.00207003	0.57	472174	telomere length	0.0009	7.838e-06	7351	leucine	M00060	0.00267993	19.7477
274	rs1999120	A	G	A	G	-0.0041	-0.00169715	0.5692	0.572274	0.00203019	0.4	472174	telomere length	0.0009	4.039e-06	7351	leucine	M00060	0.00281522	20.7474
275	rs2057435	A	G	A	G	0.0041	-0.00045905	0.535	0.537109	0.00201465	0.82	472174	telomere length	0.0009	7.945e-06	7351	leucine	M00060	0.00281522	20.7474
276	rs2060490	T	C	T	C	-0.0044	0.00230705	0.474	0.474683	0.00200134	0.25	472174	telomere length	0.0009	9.103e-07	7351	leucine	M00060	0.00324089	23.8947
277	rs2146498	A	G	A	G	0.004	9.73e-05	0.5787	0.571751	0.0020412	0.96	472174	telomere length	0.0009	8.041e-06	7351	leucine	M00060	0.00267993	19.7477
278	rs2273875	C	G	C	G	0.0043	0.00052651	0.37	0.36723	0.00207432	0.8	472174	telomere length	0.0009	1.821e-06	7351	leucine	M00060	0.0030957	22.8209
279	rs2285137	T	C	T	C	-0.0108	0.0002868	0.9436	0.941312	0.00437563	0.95	472174	telomere length	0.0024	5.351e-06	7351	leucine	M00060	0.00274716	20.2445
280	rs2302423	A	G	A	G	0.0042	-0.0037328	0.55	0.548755	0.00200653	0.0629999	472174	telomere length	0.0009	2.818e-06	7351	leucine	M00060	0.00295381	21.7719
281	rs2357713	T	G	T	G	-0.0042	-0.00068415	0.447	0.451522	0.00203824	0.74	472174	telomere length	0.0009	2.999e-06	7351	leucine	M00060	0.00295381	21.7719
282	rs2373642	A	G	A	G	-0.0536	0.00567395	0.0138	0.045114	0.00501187	0.26	472174	telomere length	0.0117	4.722e-06	1762	leucine	M00060	0.0117709	20.9635
283	rs242082	T	C	T	C	0.0048	-0.00025179	0.3867	0.387696	0.00206109	0.9	472174	telomere length	0.0009	1.383e-07	7351	leucine	M00060	0.00385455	28.4367
284	rs2454043	A	C	A	C	-0.0047	7.932e-05	0.588	0.591196	0.00205498	0.97	472174	telomere length	0.0009	1.852e-07	7351	leucine	M00060	0.00369621	27.2642
285	rs2465250	A	C	A	C	0.0048	0.00194359	0.5503	0.54017	0.00200436	0.33	472174	telomere length	0.0009	7.761e-08	7351	leucine	M00060	0.00385455	28.4367
286	rs2471650	T	C	T	C	-0.0048	-0.00174932	0.5252	0.531878	0.00202464	0.39	472174	telomere length	0.0009	1.16e-07	7351	leucine	M00060	0.00385455	28.4367
287	rs2478832	T	C	T	C	-0.0041	1.176e-05	0.3996	0.385962	0.00208601	1	472174	telomere length	0.0009	8.046e-06	7351	leucine	M00060	0.00281522	20.7474
288	rs248065	A	G	A	G	-0.0048	-0.00193467	0.5081	0.512491	0.00200575	0.33	472174	telomere length	0.0009	1.127e-07	7351	leucine	M00060	0.00385455	28.4367
289	rs2513896	A	G	A	G	0.0042	-0.00281468	0.3526	0.367332	0.00210074	0.18	472174	telomere length	0.001	9.648e-06	7351	leucine	M00060	0.00239393	17.6352
290	rs2624695	T	C	T	C	-0.004	-0.00184321	0.5102	0.487768	0.00201437	0.36	472174	telomere length	0.0009	8.941e-06	7351	leucine	M00060	0.00267993	19.7477
291	rs2667698	A	C	A	C	0.0041	0.0025915	0.3681	0.376164	0.00206777	0.21	472174	telomere length	0.0009	7.071e-06	7351	leucine	M00060	0.00281522	20.7474
292	rs2713737	A	G	A	G	-0.006	-0.00109667	0.44	0.441684	0.0020286	0.59	472174	telomere length	0.001	1.973e-09	5589	leucine	M00060	0.0064	35.9871
293	rs2722276	A	G	A	G	0.0048	0.00140552	0.523	0.515279	0.00201925	0.49	472174	telomere length	0.0009	8.702e-08	7351	leucine	M00060	0.00385455	28.4367
294	rs2819322	T	C	T	C	-0.0043	0.00425533	0.4589	0.456377	0.00200581	0.0340001	472174	telomere length	0.0009	1.789e-06	7351	leucine	M00060	0.0030957	22.8209
295	rs2834578	T	C	T	C	0.0045	0.00080116	0.3986	0.399531	0.00205318	0.7	472174	telomere length	0.0009	7.24e-07	7351	leucine	M00060	0.00338937	24.9932
296	rs2834803	A	G	A	G	0.004	0.00092402	0.5707	0.581446	0.00203436	0.649999	472174	telomere length	0.0009	8.134e-06	7351	leucine	M00060	0.00267993	19.7477
297	rs2898645	T	C	T	C	-0.005	-0.00084381	0.545	0.550951	0.00201716	0.68	472174	telomere length	0.001	5.733e-07	5589	leucine	M00060	0.00445315	24.9911
298	rs2933284	T	C	T	C	0.0042	0.00140299	0.3898	0.377251	0.00209526	0.5	472174	telomere length	0.0009	2.86e-06	7351	leucine	M00060	0.00295381	21.7719
299	rs3102519	A	G	A	G	0.0048	0.0044018	0.375	0.380386	0.00206083	0.0329997	472174	telomere length	0.0009	7.83e-08	7351	leucine	M00060	0.00385455	28.4367
300	rs3775574	A	G	A	G	-0.0044	-0.00238806	0.6047	0.593328	0.00206495	0.25	472174	telomere length	0.0009	3.133e-06	7351	leucine	M00060	0.00324089	23.8947
301	rs37959	T	C	T	C	0.0044	0.00045823	0.3912	0.386229	0.00205715	0.82	472174	telomere length	0.0009	1.708e-06	7351	leucine	M00060	0.00324089	23.8947
302	rs3802644	A	T	A	T	-0.0042	-0.00161786	0.4006	0.419083	0.00203864	0.43	472174	telomere length	0.0009	2.941e-06	7351	leucine	M00060	0.00295381	21.7719
303	rs3802681	T	C	T	C	0.0045	-0.00330919	0.6144	0.628234	0.0020682	0.11	472174	telomere length	0.0009	5.437e-07	7351	leucine	M00060	0.00338937	24.9932
304	rs390836	A	T	A	T	0.0045	-0.00208635	0.415	0.411248	0.00203405	0.31	472174	telomere length	0.0009	8.059e-07	7351	leucine	M00060	0.00338937	24.9932
305	rs3924223	A	G	A	G	-0.0041	0.0003467	0.549	0.534167	0.00201588	0.86	472174	telomere length	0.0009	6.182e-06	7351	leucine	M00060	0.00281522	20.7474
306	rs4074961	T	C	T	C	-0.0044	0.00364971	0.4317	0.432171	0.00203271	0.0729995	472174	telomere length	0.001	4.228e-06	7351	leucine	M00060	0.00262674	19.3547
307	rs4077470	T	C	T	C	-0.0045	-0.00063423	0.5403	0.541658	0.00200493	0.75	472174	telomere length	0.0009	4.646e-07	7351	leucine	M00060	0.00338937	24.9932
308	rs4148593	A	G	A	G	0.005	0.00590044	0.624	0.614374	0.00205393	0.00409996	472174	telomere length	0.001	5.733e-07	5589	leucine	M00060	0.00445315	24.9911
309	rs417144	T	C	T	C	0.0046	0.00042089	0.3507	0.348065	0.00210273	0.84	472174	telomere length	0.0009	2.565e-07	7351	leucine	M00060	0.00354114	26.1163
310	rs4276770	A	G	A	G	-0.0041	-0.00017773	0.3999	0.398058	0.00206239	0.93	472174	telomere length	0.0009	5.113e-06	7351	leucine	M00060	0.00281522	20.7474
311	rs4499783	T	C	T	C	-0.004	0.00261115	0.5958	0.588986	0.00203253	0.2	472174	telomere length	0.0009	7.582e-06	7351	leucine	M00060	0.00267993	19.7477
312	rs4531478	A	G	A	G	0.0041	-0.00406143	0.4713	0.475305	0.00200451	0.0430002	472174	telomere length	0.0009	4.451e-06	7351	leucine	M00060	0.00281522	20.7474
313	rs4681618	A	G	A	G	-0.0042	0.00686047	0.5793	0.586504	0.00202804	0.000719996	472174	telomere length	0.0009	3.149e-06	7351	leucine	M00060	0.00295381	21.7719
314	rs4726308	T	G	T	G	-0.0042	-0.00130918	0.3944	0.392872	0.00204826	0.52	472174	telomere length	0.0009	3.346e-06	7351	leucine	M00060	0.00295381	21.7719
315	rs4741887	A	G	A	G	-0.0047	-0.00323897	0.4584	0.468989	0.00200907	0.11	472174	telomere length	0.0009	1.68e-07	7351	leucine	M00060	0.00369621	27.2642
316	rs4758270	A	G	A	G	-0.0048	0.00275411	0.6483	0.641311	0.00209526	0.19	472174	telomere length	0.0009	2.013e-07	7351	leucine	M00060	0.00385455	28.4367
317	rs4767788	A	G	A	G	0.0047	-0.00201122	0.4189	0.422003	0.00201993	0.32	472174	telomere length	0.0009	5.738e-07	7351	leucine	M00060	0.00369621	27.2642
318	rs477992	A	G	A	G	-0.0047	-0.00157353	0.3228	0.317976	0.00214051	0.46	472174	telomere length	0.0009	1.999e-07	7351	leucine	M00060	0.00369621	27.2642
319	rs4795552	A	G	A	G	-0.0047	-0.00262986	0.3894	0.388895	0.00205707	0.2	472174	telomere length	0.0009	1.545e-07	7351	leucine	M00060	0.00369621	27.2642
320	rs481781	T	C	T	C	0.0044	-0.0104473	0.5409	0.532499	0.00201039	2e-07	472174	telomere length	0.0009	9.144e-07	7351	leucine	M00060	0.00324089	23.8947
321	rs4875397	A	G	A	G	-0.0042	-0.00064199	0.5599	0.570398	0.00202899	0.75	472174	telomere length	0.0009	3.037e-06	7351	leucine	M00060	0.00295381	21.7719
322	rs4889294	T	C	T	C	-0.0041	-0.00115885	0.5449	0.564543	0.00202547	0.57	472174	telomere length	0.0009	3.646e-06	7351	leucine	M00060	0.00281522	20.7474
323	rs4920094	A	G	A	G	0.004	-0.001979	0.3912	0.381108	0.00206148	0.34	472174	telomere length	0.0009	7.179e-06	7351	leucine	M00060	0.00267993	19.7477
324	rs4921412	C	G	C	G	-0.0042	0.00133086	0.3864	0.386566	0.00204856	0.52	472174	telomere length	0.0009	2.781e-06	7351	leucine	M00060	0.00295381	21.7719
325	rs4935115	A	G	A	G	0.0045	-0.00176609	0.529	0.530864	0.00201497	0.38	472174	telomere length	0.0009	5.754e-07	7351	leucine	M00060	0.00338937	24.9932
326	rs4968791	A	G	A	G	-0.0043	0.00033866	0.5344	0.531318	0.00201378	0.87	472174	telomere length	0.0009	1.476e-06	7351	leucine	M00060	0.0030957	22.8209
327	rs6003916	T	C	T	C	0.0087	-0.00609707	0.8966	0.880871	0.00312008	0.051	472174	telomere length	0.0018	1.057e-06	7351	leucine	M00060	0.00316788	23.3548
328	rs606798	T	G	T	G	0.004	0.00090726	0.3722	0.362702	0.00209544	0.67	472174	telomere length	0.0009	9.901e-06	7351	leucine	M00060	0.00267993	19.7477
329	rs6103894	T	G	T	G	-0.0043	0.00130074	0.5939	0.613886	0.00205906	0.53	472174	telomere length	0.0009	2.705e-06	7351	leucine	M00060	0.0030957	22.8209
330	rs618001	T	C	T	C	0.0041	-0.00025222	0.5857	0.588225	0.00202867	0.9	472174	telomere length	0.0009	4.176e-06	7351	leucine	M00060	0.00281522	20.7474
331	rs631750	T	C	T	C	0.0041	0.00099961	0.3544	0.368959	0.00207659	0.630001	472174	telomere length	0.0009	7.506e-06	7351	leucine	M00060	0.00281522	20.7474
332	rs637828	A	C	A	C	0.0041	-0.00023501	0.5424	0.5419	0.00202573	0.91	472174	telomere length	0.0009	5.812e-06	7351	leucine	M00060	0.00281522	20.7474
333	rs6470194	A	G	A	G	0.005	0.00203936	0.406	0.411771	0.00215106	0.34	472174	telomere length	0.001	5.733e-07	5589	leucine	M00060	0.00445315	24.9911
334	rs6475359	A	G	A	G	-0.0046	0.00167106	0.4127	0.432675	0.0020836	0.42	472174	telomere length	0.0009	3.573e-07	7351	leucine	M00060	0.00354114	26.1163
335	rs6518309	A	C	A	C	0.0043	-0.00178255	0.6195	0.617428	0.00207031	0.39	472174	telomere length	0.0009	1.78e-06	7351	leucine	M00060	0.0030957	22.8209
336	rs6562776	A	G	A	G	-0.0043	-9.981e-05	0.6116	0.611788	0.00206371	0.96	472174	telomere length	0.0009	1.645e-06	7351	leucine	M00060	0.0030957	22.8209
337	rs6588636	T	C	T	C	-0.004	0.00186153	0.611	0.600309	0.00204599	0.36	472174	telomere length	0.0009	9.935e-06	7351	leucine	M00060	0.00267993	19.7477
338	rs6735596	A	C	A	C	-0.0052	-0.0002928	0.6267	0.628719	0.00207458	0.89	472174	telomere length	0.0009	1.153e-08	7351	leucine	M00060	0.00452072	33.3736
339	rs6737109	T	C	T	C	0.0051	0.00404092	0.5761	0.576484	0.00202537	0.0460002	472174	telomere length	0.0009	1.454e-08	7351	leucine	M00060	0.00434927	32.1024
340	rs679563	A	G	A	G	-0.0045	0.00097664	0.4837	0.502981	0.00200563	0.630001	472174	telomere length	0.0009	7.128e-07	7351	leucine	M00060	0.00338937	24.9932
341	rs6820011	T	G	T	G	-0.0051	-0.00185402	0.5152	0.499805	0.00201251	0.36	472174	telomere length	0.0009	1.182e-08	7351	leucine	M00060	0.00434927	32.1024
342	rs6820313	T	G	T	G	0.0049	-0.00322107	0.5169	0.521492	0.00201762	0.11	472174	telomere length	0.0009	4.651e-08	7351	leucine	M00060	0.00401618	29.6339
343	rs6822279	A	C	A	C	-0.0041	0.00142974	0.3969	0.407406	0.00207234	0.49	472174	telomere length	0.0009	4.788e-06	7351	leucine	M00060	0.00281522	20.7474
344	rs682359	T	G	T	G	0.004	0.00189222	0.5813	0.583628	0.00204319	0.35	472174	telomere length	0.0009	6.342e-06	7351	leucine	M00060	0.00267993	19.7477
345	rs6833720	A	G	A	G	-0.0046	0.00238169	0.4766	0.473032	0.00201411	0.24	472174	telomere length	0.0009	2.219e-07	7351	leucine	M00060	0.00354114	26.1163
346	rs697311	A	G	A	G	0.0041	-0.00328823	0.3792	0.382768	0.00208433	0.11	472174	telomere length	0.0009	4.581e-06	7351	leucine	M00060	0.00281522	20.7474
347	rs6982408	T	G	T	G	-0.0042	0.00147942	0.4435	0.439806	0.00201692	0.46	472174	telomere length	0.0009	2.322e-06	7351	leucine	M00060	0.00295381	21.7719
348	rs699856	T	C	T	C	0.004	-0.00155485	0.3661	0.36407	0.00208802	0.46	472174	telomere length	0.0009	7.449e-06	7351	leucine	M00060	0.00267993	19.7477
349	rs7073430	A	C	A	C	0.004	-0.00631256	0.4008	0.400609	0.00205962	0.00219999	472174	telomere length	0.0009	9.946e-06	7351	leucine	M00060	0.00267993	19.7477
350	rs7121554	T	C	T	C	-0.007	0.00200972	0.2573	0.253178	0.00230813	0.38	472174	telomere length	0.0016	6.309e-06	7351	leucine	M00060	0.00259705	19.1354
351	rs720293	A	G	A	G	0.0043	0.00120695	0.4312	0.428439	0.00202519	0.55	472174	telomere length	0.0009	2.528e-06	7351	leucine	M00060	0.0030957	22.8209
352	rs720816	A	G	A	G	0.004	-0.00072995	0.5425	0.526648	0.00201006	0.719999	472174	telomere length	0.0009	7.764e-06	7351	leucine	M00060	0.00267993	19.7477
353	rs7301176	T	C	T	C	0.0043	0.00111658	0.4603	0.444873	0.00203428	0.58	472174	telomere length	0.0009	1.861e-06	7351	leucine	M00060	0.0030957	22.8209
354	rs7329192	T	C	T	C	-0.0042	0.00271614	0.5277	0.523172	0.00200554	0.18	472174	telomere length	0.0009	3.165e-06	7351	leucine	M00060	0.00295381	21.7719
355	rs7366464	T	C	T	C	-0.0075	-0.00391368	0.1258	0.128043	0.00298453	0.19	472174	telomere length	0.0017	7.783e-06	7351	leucine	M00060	0.00264077	19.4584
356	rs7513382	T	G	T	G	-0.004	-0.00243485	0.5171	0.531527	0.002014	0.23	472174	telomere length	0.0009	7.052e-06	7351	leucine	M00060	0.00267993	19.7477
357	rs757378	A	T	A	T	-0.0042	0.00323427	0.6095	0.596445	0.00206293	0.12	472174	telomere length	0.0009	3.565e-06	7351	leucine	M00060	0.00295381	21.7719
358	rs7574695	T	C	T	C	-0.0041	0.00097691	0.4769	0.48043	0.00200212	0.630001	472174	telomere length	0.0009	5.967e-06	7351	leucine	M00060	0.00281522	20.7474
359	rs7584322	A	C	A	C	-0.0048	-0.00167533	0.4742	0.466182	0.00202186	0.41	472174	telomere length	0.0009	7.033e-08	7351	leucine	M00060	0.00385455	28.4367
360	rs7584842	T	C	T	C	-0.0051	-0.0002232	0.5379	0.547024	0.00203855	0.91	472174	telomere length	0.0009	1.892e-08	7351	leucine	M00060	0.00434927	32.1024
361	rs759456	T	G	T	G	0.0042	0.00018525	0.6263	0.628199	0.00208872	0.93	472174	telomere length	0.0009	3.733e-06	7351	leucine	M00060	0.00295381	21.7719
362	rs7622687	A	G	A	G	-0.0041	0.00288698	0.4032	0.421083	0.00203499	0.16	472174	telomere length	0.0009	5.212e-06	7351	leucine	M00060	0.00281522	20.7474
363	rs7625991	A	C	A	C	-0.0042	0.00401394	0.345	0.361489	0.0021061	0.0569994	472174	telomere length	0.0009	5.897e-06	7351	leucine	M00060	0.00295381	21.7719
364	rs7647029	A	G	A	G	0.0053	-0.00061238	0.6479	0.637665	0.00208622	0.77	472174	telomere length	0.0009	1.021e-08	7351	leucine	M00060	0.00469544	34.6696
365	rs7669967	A	G	A	G	0.004	0.00395997	0.6167	0.615925	0.00206834	0.0560003	472174	telomere length	0.0009	6.827e-06	7351	leucine	M00060	0.00267993	19.7477
366	rs7685009	A	G	A	G	-0.0045	0.00047405	0.6582	0.660035	0.00211395	0.82	472174	telomere length	0.0009	6.437e-07	7351	leucine	M00060	0.00338937	24.9932
367	rs7689825	T	C	T	C	0.0046	-0.00170786	0.643	0.620075	0.00208519	0.41	472174	telomere length	0.0009	3.97e-07	7351	leucine	M00060	0.00354114	26.1163
368	rs769630	T	C	T	C	0.0041	-0.00049576	0.6016	0.592109	0.00205149	0.81	472174	telomere length	0.0009	5.064e-06	7351	leucine	M00060	0.00281522	20.7474
369	rs7738860	T	C	T	C	-0.0044	0.00345934	0.4518	0.453569	0.00202384	0.0870001	472174	telomere length	0.0009	1.312e-06	7351	leucine	M00060	0.00324089	23.8947
370	rs7740614	A	G	A	G	-0.0049	-0.00070464	0.4838	0.489068	0.00201818	0.73	472174	telomere length	0.0009	4.746e-08	7351	leucine	M00060	0.00401618	29.6339
371	rs7795093	A	G	A	G	-0.0044	-0.00024583	0.3813	0.368081	0.00209623	0.91	472174	telomere length	0.0009	1.474e-06	7351	leucine	M00060	0.00324089	23.8947
372	rs7825809	T	C	T	C	-0.0047	-0.00274797	0.4319	0.415636	0.00203096	0.18	472174	telomere length	0.0009	1.549e-07	7351	leucine	M00060	0.00369621	27.2642
373	rs7911876	T	C	T	C	0.0043	-0.00149403	0.4276	0.420719	0.00207974	0.47	472174	telomere length	0.0009	2.757e-06	7351	leucine	M00060	0.0030957	22.8209
374	rs7914851	C	G	C	G	0.0041	-0.00040835	0.3443	0.355558	0.00210829	0.85	472174	telomere length	0.0009	6.791e-06	7351	leucine	M00060	0.00281522	20.7474
375	rs7915	A	C	A	C	-0.0049	-0.00178909	0.6374	0.631341	0.00207722	0.39	472174	telomere length	0.0009	5.82e-08	7351	leucine	M00060	0.00401618	29.6339
376	rs7923885	A	G	A	G	-0.0044	0.00060664	0.5257	0.52476	0.0020032	0.760001	472174	telomere length	0.0009	8.078e-07	7351	leucine	M00060	0.00324089	23.8947
377	rs7968823	T	C	T	C	-0.004	0.00089466	0.4688	0.461335	0.00201298	0.66	472174	telomere length	0.0009	8.712e-06	7351	leucine	M00060	0.00267993	19.7477
378	rs797348	A	G	A	G	0.004	0.00057052	0.6447	0.650982	0.0021045	0.79	472174	telomere length	0.0009	9.666e-06	7351	leucine	M00060	0.00267993	19.7477
379	rs8003702	T	G	T	G	0.0042	-0.00015078	0.536	0.5389	0.00201168	0.94	472174	telomere length	0.0009	2.446e-06	7351	leucine	M00060	0.00295381	21.7719
380	rs8012205	A	G	A	G	-0.0042	-0.00292146	0.4966	0.489295	0.00200887	0.15	472174	telomere length	0.0009	2.564e-06	7351	leucine	M00060	0.00295381	21.7719
381	rs8023420	A	C	A	C	-0.0076	0.00101847	0.0972	0.110693	0.00321999	0.75	472174	telomere length	0.0017	8.852e-06	7351	leucine	M00060	0.00271146	19.9807
382	rs8131355	A	G	A	G	-0.0041	-0.00071989	0.5488	0.534197	0.0020041	0.719999	472174	telomere length	0.0009	5.681e-06	7351	leucine	M00060	0.00281522	20.7474
383	rs825885	A	G	A	G	-0.0097	-0.00094627	0.1469	0.208836	0.00248718	0.7	472174	telomere length	0.002	1.558e-06	7351	leucine	M00060	0.0031897	23.5161
384	rs849327	A	G	A	G	0.0042	-1.431e-05	0.3492	0.360203	0.00211258	0.99	472174	telomere length	0.0009	3.45e-06	7351	leucine	M00060	0.00295381	21.7719
385	rs891878	T	G	T	G	-0.0041	-0.00045895	0.4844	0.489536	0.00199504	0.82	472174	telomere length	0.0009	6.034e-06	7351	leucine	M00060	0.00281522	20.7474
386	rs899273	T	C	T	C	0.0042	-7.147e-05	0.5202	0.518139	0.00200603	0.97	472174	telomere length	0.0009	3.334e-06	7351	leucine	M00060	0.00295381	21.7719
387	rs900532	T	C	T	C	-0.0044	-0.0042452	0.4524	0.442071	0.00201143	0.0350002	472174	telomere length	0.0009	8.99e-07	7351	leucine	M00060	0.00324089	23.8947
388	rs911981	A	G	A	G	-0.0047	-0.00280688	0.5283	0.532713	0.00201161	0.16	472174	telomere length	0.0009	2.403e-07	7351	leucine	M00060	0.00369621	27.2642
389	rs923818	A	G	A	G	0.0041	-0.00014867	0.5072	0.525765	0.00202524	0.94	472174	telomere length	0.0009	6.232e-06	7351	leucine	M00060	0.00281522	20.7474
390	rs9292230	T	C	T	C	0.0041	-0.00247525	0.6218	0.62888	0.00207556	0.23	472174	telomere length	0.0009	4.63e-06	7351	leucine	M00060	0.00281522	20.7474
391	rs9322464	T	C	T	C	0.004	8.541e-05	0.47	0.472249	0.0020059	0.97	472174	telomere length	0.0009	8.271e-06	7351	leucine	M00060	0.00267993	19.7477
392	rs9369741	T	G	T	G	0.0043	-0.00042459	0.5822	0.587148	0.00204087	0.84	472174	telomere length	0.0009	2.415e-06	7351	leucine	M00060	0.0030957	22.8209
393	rs9403527	T	C	T	C	0.0045	0.00137251	0.3456	0.340998	0.00213012	0.52	472174	telomere length	0.0009	9.914e-07	7351	leucine	M00060	0.00338937	24.9932
394	rs9541214	T	C	T	C	-0.005	0.00152651	0.6529	0.658748	0.00212025	0.47	472174	telomere length	0.0009	3.4e-08	7351	leucine	M00060	0.00418108	30.8558
395	rs979242	T	C	T	C	-0.0043	0.00138301	0.3692	0.374742	0.00206655	0.5	472174	telomere length	0.0009	2.45e-06	7351	leucine	M00060	0.0030957	22.8209
396	rs982790	T	C	T	C	-0.0044	-0.00216534	0.4106	0.41956	0.00204704	0.29	472174	telomere length	0.0009	3.74e-06	7351	leucine	M00060	0.00324089	23.8947
397	rs9837954	T	C	T	C	-0.0043	-0.00226415	0.6418	0.636333	0.00209681	0.28	472174	telomere length	0.0009	2.636e-06	7351	leucine	M00060	0.0030957	22.8209
398	rs9889080	A	G	A	G	0.0074	-0.00165567	0.1641	0.161378	0.0027142	0.54	472174	telomere length	0.0016	4.211e-06	7351	leucine	M00060	0.00290145	21.3848
399	rs989960	T	C	T	C	0.0041	0.00337292	0.4175	0.43322	0.00203212	0.0969996	472174	telomere length	0.0009	4.662e-06	7351	leucine	M00060	0.00281522	20.7474
400	rs9903421	T	C	T	C	-0.0041	0.00118874	0.5633	0.577709	0.00204106	0.56	472174	telomere length	0.0009	7.394e-06	7351	leucine	M00060	0.00281522	20.7474
401	rs10011091	T	C	T	C	0.0086	-0.00245116	0.8159	0.810365	0.00255507	0.34	472174	telomere length	0.0018	2.151e-06	7365	cholesterol	M00063	0.00308983	22.821
402	rs1005596	A	G	A	G	0.0115	-0.00039776	0.1014	0.106549	0.00324657	0.9	472174	telomere length	0.0025	4.195e-06	7365	cholesterol	M00063	0.00286482	21.1543
403	rs10207315	T	G	T	G	0.0078	0.00274942	0.2432	0.241416	0.00234132	0.24	472174	telomere length	0.0017	4.789e-06	7365	cholesterol	M00063	0.00285022	21.0462
404	rs10493549	A	G	A	G	-0.009	0.00175628	0.7989	0.802216	0.00251058	0.48	472174	telomere length	0.0017	2.274e-07	7365	cholesterol	M00063	0.0037911	28.0201
405	rs1077834	T	C	T	C	-0.0113	0.00080102	0.7912	0.772661	0.00240263	0.74	472174	telomere length	0.0023	6.867e-07	7365	cholesterol	M00063	0.00326669	24.1314
406	rs11022174	A	G	A	G	0.0101	-0.00108355	0.295	0.352179	0.00209283	0.6	472174	telomere length	0.0023	7.361e-06	7365	cholesterol	M00063	0.00261143	19.2783
407	rs11106131	T	G	T	G	-0.0089	0.00563372	0.2379	0.241649	0.00235555	0.017	472174	telomere length	0.0019	1.807e-06	7365	cholesterol	M00063	0.00297035	21.9359
408	rs11111293	T	C	T	C	-0.008	-0.00282354	0.7914	0.784357	0.00243829	0.25	472174	telomere length	0.0018	6.118e-06	7365	cholesterol	M00063	0.00267485	19.7477
409	rs1124515	A	G	A	G	-0.0078	1.845e-05	0.2539	0.244958	0.00232596	0.99	472174	telomere length	0.0017	6.006e-06	7365	cholesterol	M00063	0.00285022	21.0462
410	rs11610936	T	C	T	C	-0.0121	-0.00148392	0.0989	0.09764	0.00335989	0.66	472174	telomere length	0.0025	1.343e-06	7365	cholesterol	M00063	0.00317058	23.4192
411	rs11813145	A	G	A	G	0.0076	0.00094101	0.3414	0.346171	0.00211775	0.66	472174	telomere length	0.0017	5.867e-06	7365	cholesterol	M00063	0.00270632	19.9807
412	rs12648765	A	G	A	G	0.0564	-0.00419987	0.9861	0.979844	0.00715643	0.56	472174	telomere length	0.0122	3.568e-06	1763	cholesterol	M00063	0.0119771	21.3474
413	rs12881791	T	G	T	G	-0.0083	0.00106685	0.7603	0.748703	0.002321	0.649999	472174	telomere length	0.0018	5.911e-06	7365	cholesterol	M00063	0.00287863	21.2566
414	rs12896813	T	C	T	C	-0.0082	-0.00302108	0.1853	0.183891	0.00258952	0.24	472174	telomere length	0.0018	3.524e-06	7365	cholesterol	M00063	0.00280988	20.7475
415	rs1411983	A	T	A	T	-0.0073	0.00104488	0.594	0.59813	0.00205817	0.61	472174	telomere length	0.0017	9.208e-06	7365	cholesterol	M00063	0.00249741	18.4344
416	rs1433904	T	C	T	C	0.0442	0.0126906	0.0228	0.03241	0.0057302	0.0269998	472174	telomere length	0.0097	5.056e-06	1763	cholesterol	M00063	0.0116403	20.74
417	rs1479402	T	C	T	C	0.0306	0.00897724	0.0137	0.011761	0.00923901	0.33	472174	telomere length	0.0068	6.854e-06	7365	cholesterol	M00063	0.00274195	20.2445
418	rs17182784	T	C	T	C	-0.0082	-0.00109142	0.253	0.258729	0.00228121	0.630001	472174	telomere length	0.0017	2.1e-06	7365	cholesterol	M00063	0.00314911	23.2601
419	rs17293443	T	C	T	C	0.0078	-0.00198171	0.7718	0.778427	0.00241177	0.41	472174	telomere length	0.0017	8.091e-06	7365	cholesterol	M00063	0.00285022	21.0462
420	rs17683567	T	C	T	C	0.0078	0.00213384	0.2146	0.211233	0.00244991	0.38	472174	telomere length	0.0017	7.567e-06	7365	cholesterol	M00063	0.00285022	21.0462
421	rs17728920	A	C	A	C	0.0081	-0.00143219	0.1768	0.173548	0.00265324	0.59	472174	telomere length	0.0018	5.299e-06	7365	cholesterol	M00063	0.00274195	20.2445
422	rs17765253	A	G	A	G	0.0096	-7.277e-05	0.1845	0.190016	0.00257028	0.98	472174	telomere length	0.0018	8.265e-08	7365	cholesterol	M00063	0.00384725	28.4367
423	rs2026590	T	G	T	G	0.008	0.00059546	0.2176	0.209954	0.0024577	0.81	472174	telomere length	0.0017	3.764e-06	7365	cholesterol	M00063	0.00299782	22.1393
424	rs2050223	A	G	A	G	-0.0078	0.00654809	0.2016	0.214136	0.0024723	0.00809991	472174	telomere length	0.0017	7.22e-06	7365	cholesterol	M00063	0.00285022	21.0462
425	rs2130712	A	C	A	C	0.0165	0.00507098	0.92	0.910537	0.0035838	0.16	472174	telomere length	0.0032	2.429e-07	7365	cholesterol	M00063	0.00359692	26.5797
426	rs2259571	T	G	T	G	-0.0078	-0.0177871	0.6893	0.655646	0.00211461	4.00037e-17	472174	telomere length	0.0017	2.864e-06	7365	cholesterol	M00063	0.00285022	21.0462
427	rs2407893	A	G	A	G	0.0079	-0.00291305	0.427	0.416125	0.00203098	0.15	472174	telomere length	0.0016	1.285e-06	7365	cholesterol	M00063	0.00329918	24.3723
428	rs2869804	A	G	A	G	0.0078	-0.00036093	0.2489	0.255915	0.00231351	0.88	472174	telomere length	0.0017	6.503e-06	7365	cholesterol	M00063	0.00285022	21.0462
429	rs2870664	T	C	T	C	0.0147	-3.831e-05	0.4767	0.458941	0.00200959	0.98	472174	telomere length	0.0031	1.602e-06	1763	cholesterol	M00063	0.0125937	22.4604
430	rs3747924	T	C	T	C	0.0083	0.00043366	0.1781	0.184055	0.00261197	0.87	472174	telomere length	0.0018	4.243e-06	7365	cholesterol	M00063	0.00287863	21.2566
431	rs3802195	T	G	T	G	0.0086	-0.00110449	0.1886	0.186142	0.0025965	0.67	472174	telomere length	0.0018	1.132e-06	7365	cholesterol	M00063	0.00308983	22.821
432	rs3897960	A	T	A	T	-0.0084	-0.00052877	0.2083	0.210131	0.00246633	0.83	472174	telomere length	0.0017	1.287e-06	7365	cholesterol	M00063	0.00330408	24.4086
433	rs4401492	T	G	T	G	0.0082	0.00166205	0.1795	0.187866	0.00256257	0.52	472174	telomere length	0.0018	4.515e-06	7365	cholesterol	M00063	0.00280988	20.7475
434	rs445925	A	G	A	G	-0.025	-0.00790401	0.079	0.111385	0.00318463	0.0129999	472174	telomere length	0.004	4.105e-10	5602	cholesterol	M00063	0.00692467	39.0486
435	rs4602115	T	G	T	G	0.0146	0.00959804	0.7133	0.739622	0.00227979	2.59998e-05	472174	telomere length	0.0033	7.651e-06	1763	cholesterol	M00063	0.0109807	19.5517
436	rs4941743	T	C	T	C	0.0087	-0.00506902	0.2179	0.235363	0.00237666	0.0329997	472174	telomere length	0.0017	3.282e-07	7365	cholesterol	M00063	0.00354345	26.1832
437	rs602633	T	G	T	G	-0.0102	-0.00059867	0.2163	0.227838	0.00241655	0.8	472174	telomere length	0.0017	5.024e-09	7365	cholesterol	M00063	0.00486421	35.9902
438	rs6438950	C	G	C	G	0.0131	-0.00159012	0.9036	0.890893	0.0033869	0.64	472174	telomere length	0.0025	1.54e-07	7365	cholesterol	M00063	0.00371427	27.4501
439	rs6511720	T	G	T	G	-0.0136	-0.00230431	0.1197	0.117702	0.00310183	0.46	472174	telomere length	0.0027	3.688e-07	7365	cholesterol	M00063	0.00343308	25.3649
440	rs6573766	T	G	T	G	-0.0085	-0.00230994	0.8061	0.790904	0.00247556	0.35	472174	telomere length	0.0018	1.549e-06	7365	cholesterol	M00063	0.00301861	22.2933
441	rs6603141	A	G	A	G	-0.0081	0.00279633	0.258	0.263281	0.00226641	0.22	472174	telomere length	0.0017	2.608e-06	7365	cholesterol	M00063	0.003073	22.6963
442	rs6970076	T	C	T	C	-0.0079	-0.00100731	0.7679	0.768458	0.00237136	0.67	472174	telomere length	0.0017	4.366e-06	7365	cholesterol	M00063	0.00292356	21.5893
443	rs7595385	T	C	T	C	0.0237	-0.0106537	0.9759	0.95918	0.00517272	0.0389996	472174	telomere length	0.0051	3.833e-06	7365	cholesterol	M00063	0.00292356	21.5893
444	rs810551	C	G	C	G	0.008	-0.00063601	0.7904	0.775892	0.00240788	0.79	472174	telomere length	0.0017	4.659e-06	7365	cholesterol	M00063	0.00299782	22.1393
445	rs871748	T	C	T	C	-0.0082	-0.00073375	0.182	0.192689	0.00256729	0.780001	472174	telomere length	0.0018	8.562e-06	7365	cholesterol	M00063	0.00280988	20.7475
446	rs886282	T	C	T	C	0.0081	-0.00154746	0.1989	0.216896	0.00245136	0.53	472174	telomere length	0.0018	3.711e-06	7365	cholesterol	M00063	0.00274195	20.2445
447	rs927961	T	G	T	G	-0.0079	0.00695046	0.7597	0.757125	0.00233821	0.00299999	472174	telomere length	0.0017	5.057e-06	7365	cholesterol	M00063	0.00292356	21.5893
448	rs10050054	T	C	T	C	-0.0325	-0.00725187	0.9828	0.975849	0.00680665	0.29	472174	telomere length	0.0069	2.583e-06	1760	phenylalanine	M00064	0.0124485	22.1603
449	rs1498694	A	G	A	G	0.0075	0.00319739	0.4035	0.392588	0.00205109	0.12	472174	telomere length	0.0011	7.336e-11	7354	phenylalanine	M00064	0.00628169	46.475
450	rs1565225	A	G	A	G	0.007	0.00013778	0.245	0.24759	0.0023319	0.95	472174	telomere length	0.0015	2.342e-06	5594	phenylalanine	M00064	0.00387796	21.77
451	rs2905873	A	C	A	C	0.0055	-0.00154345	0.6858	0.688883	0.00217116	0.48	472174	telomere length	0.0012	2.966e-06	7354	phenylalanine	M00064	0.0028484	21.0012
452	rs10519445	A	G	A	G	-0.0045	0.00182487	0.5338	0.528235	0.00202276	0.37	472174	telomere length	0.0009	1.846e-06	7361	creatinine	M00513	0.00338478	24.9932
453	rs11054328	T	C	T	C	0.0088	0.0030252	0.1072	0.103086	0.00330982	0.36	472174	telomere length	0.0018	1.456e-06	7361	creatinine	M00513	0.0032365	23.8947
454	rs11638382	T	C	T	C	-0.0171	-0.00296217	0.1875	0.18049	0.00265833	0.27	472174	telomere length	0.0038	5.062e-06	1763	creatinine	M00513	0.0113557	20.227
455	rs11694230	T	C	T	C	-0.0075	-0.00323147	0.3363	0.342974	0.00214225	0.13	472174	telomere length	0.0017	9.003e-06	7361	creatinine	M00513	0.00263719	19.4584
456	rs12175103	A	C	A	C	0.0048	-0.00122361	0.4153	0.427462	0.00202573	0.55	472174	telomere length	0.0009	4.863e-07	7361	creatinine	M00513	0.00384933	28.4367
457	rs12324230	T	C	T	C	0.0042	-0.00329416	0.5209	0.521744	0.00200603	0.1	472174	telomere length	0.0009	8.677e-06	7361	creatinine	M00513	0.00294981	21.7719
458	rs12801550	T	C	T	C	0.0088	-0.00226771	0.8705	0.871801	0.00298916	0.450001	472174	telomere length	0.0018	9.639e-07	7361	creatinine	M00513	0.0032365	23.8947
459	rs13031396	T	G	T	G	-0.0076	-0.00584835	0.2473	0.244404	0.00233834	0.012	472174	telomere length	0.0017	9.166e-06	7361	creatinine	M00513	0.00270779	19.9807
460	rs1374355	A	T	A	T	0.0083	-0.00125854	0.1077	0.124697	0.00306686	0.68	472174	telomere length	0.0019	8.594e-06	7361	creatinine	M00513	0.00258576	19.0779
461	rs1498350	A	C	A	C	0.0045	-0.00073554	0.4954	0.50273	0.00200226	0.709999	472174	telomere length	0.001	1.879e-06	7361	creatinine	M00513	0.00274344	20.2445
462	rs17533525	T	C	T	C	0.0082	-0.00122761	0.1534	0.158824	0.00275133	0.66	472174	telomere length	0.0018	5.037e-06	7361	creatinine	M00513	0.0028114	20.7474
463	rs1990178	T	C	T	C	-0.0164	0.00376115	0.1943	0.235838	0.00236678	0.11	472174	telomere length	0.0036	6.272e-06	1763	creatinine	M00513	0.0116345	20.7295
464	rs2048277	A	G	A	G	0.0083	0.0033403	0.8956	0.889772	0.0031962	0.3	472174	telomere length	0.0019	8.751e-06	7361	creatinine	M00513	0.00258576	19.0779
465	rs2289804	A	G	A	G	-0.0143	-0.00027557	0.9343	0.926846	0.0039402	0.94	472174	telomere length	0.0027	1.246e-07	7361	creatinine	M00513	0.00379626	28.0431
466	rs2521310	T	C	T	C	0.009	-0.00170193	0.874	0.861386	0.00291686	0.56	472174	telomere length	0.002	6.795e-06	5598	creatinine	M00513	0.00360433	20.2428
467	rs394282	A	T	A	T	-0.0163	-0.00443153	0.1112	0.071937	0.00387669	0.25	472174	telomere length	0.0033	1.016e-06	1763	creatinine	M00513	0.0136498	24.3699
468	rs4460629	T	C	T	C	-0.0045	-0.00186052	0.5224	0.508003	0.00200025	0.35	472174	telomere length	0.001	2.205e-06	7361	creatinine	M00513	0.00274344	20.2445
469	rs6502247	A	G	A	G	-0.009	-0.00498129	0.119	0.129568	0.0031821	0.12	472174	telomere length	0.002	6.795e-06	5598	creatinine	M00513	0.00360433	20.2428
470	rs6663614	A	C	A	C	-0.0104	-0.00035955	0.2085	0.285447	0.00220867	0.87	472174	telomere length	0.0022	3.057e-06	7361	creatinine	M00513	0.00302669	22.341
471	rs9312777	T	C	T	C	0.0043	-0.00306144	0.4788	0.48151	0.00201713	0.13	472174	telomere length	0.0009	4.677e-06	7361	creatinine	M00513	0.00309151	22.821
472	rs9456538	A	G	A	G	-0.0082	-0.00068974	0.1493	0.14989	0.00282674	0.81	472174	telomere length	0.0018	4.198e-06	7361	creatinine	M00513	0.0028114	20.7474
473	rs9477021	C	G	C	G	-0.0236	-0.00860353	0.0178	0.028387	0.00608785	0.16	472174	telomere length	0.0053	7.726e-06	7361	creatinine	M00513	0.00268638	19.8223
474	rs10788232	T	C	T	C	-0.0111	0.00065666	0.6825	0.647822	0.00212507	0.760001	472174	telomere length	0.0024	2.464e-06	7365	lactate	M00527	0.00289595	21.3848
475	rs1193345	A	G	A	G	-0.0216	-0.00114124	0.9357	0.931347	0.00395366	0.77	472174	telomere length	0.0045	1.434e-06	7365	lactate	M00527	0.00311855	23.0337
476	rs1330523	A	G	A	G	-0.0117	-0.0002103	0.2326	0.224978	0.00239623	0.93	472174	telomere length	0.0024	1.561e-06	7365	lactate	M00527	0.00321645	23.7592
477	rs13403441	A	T	A	T	-0.0235	0.00060759	0.8588	0.86893	0.00297358	0.84	472174	telomere length	0.0048	1.019e-06	1761	lactate	M00527	0.0134283	23.942
478	rs1876100	A	T	A	T	-0.0106	-0.00271911	0.2626	0.314334	0.00219307	0.22	472174	telomere length	0.0024	9.204e-06	7365	lactate	M00527	0.0026416	19.5016
479	rs2000812	T	C	T	C	0.0111	-0.00320897	0.8223	0.803182	0.00253106	0.2	472174	telomere length	0.0025	9.7e-06	7365	lactate	M00527	0.00266951	19.7082
480	rs2242578	C	G	C	G	-0.0111	-0.00179531	0.6704	0.649964	0.00212511	0.4	472174	telomere length	0.0024	5.078e-06	7365	lactate	M00527	0.00289595	21.3848
481	rs3785024	A	G	A	G	-0.0223	-0.00805038	0.9469	0.947453	0.00449782	0.0729995	472174	telomere length	0.0049	5.562e-06	7365	lactate	M00527	0.0028043	20.7062
482	rs4635489	A	G	A	G	0.0364	0.00374387	0.0177	0.024783	0.00648463	0.56	472174	telomere length	0.008	5.663e-06	7365	lactate	M00527	0.00280305	20.6969
483	rs4718532	T	C	T	C	-0.016	-0.0022868	0.5052	0.52752	0.00200104	0.25	472174	telomere length	0.0035	6.605e-06	1761	lactate	M00527	0.0117279	20.8742
484	rs780093	T	C	T	C	0.0117	0.00655987	0.4	0.377563	0.00206565	0.0015	472174	telomere length	0.0023	1.887e-07	7365	lactate	M00527	0.00350123	25.8701
485	rs11224003	A	G	A	G	0.0419	0.00059983	0.177	0.218523	0.00242658	0.8	472174	telomere length	0.0093	7.072e-06	7371	3-hydroxybutyrate (BHBA)	M00542	0.00274626	20.2929
486	rs11719883	C	G	C	G	-0.0524	0.0041081	0.8445	0.827622	0.00264301	0.12	472174	telomere length	0.0103	3.864e-07	7371	3-hydroxybutyrate (BHBA)	M00542	0.00349896	25.8744
487	rs13288937	A	C	A	C	0.2488	-0.010054	0.0205	0.013587	0.00878739	0.25	472174	telomere length	0.0526	2.287e-06	1766	3-hydroxybutyrate (BHBA)	M00542	0.0125104	22.3479
488	rs2295758	T	C	T	C	-0.1137	-0.00791511	0.9754	0.971892	0.00624822	0.21	472174	telomere length	0.0255	8.568e-06	7371	3-hydroxybutyrate (BHBA)	M00542	0.00268995	19.8757
489	rs2711506	A	G	A	G	-0.0326	0.00089878	0.5343	0.530845	0.00200172	0.649999	472174	telomere length	0.0072	6.349e-06	7371	3-hydroxybutyrate (BHBA)	M00542	0.00277356	20.4952
490	rs4297577	T	C	T	C	0.0977	0.00050474	0.0384	0.051112	0.00453581	0.91	472174	telomere length	0.0209	2.938e-06	7371	3-hydroxybutyrate (BHBA)	M00542	0.00295586	21.8463
491	rs4838537	T	C	T	C	0.3226	-0.00087333	0.0133	0.032285	0.0057089	0.88	472174	telomere length	0.0699	3.964e-06	1766	3-hydroxybutyrate (BHBA)	M00542	0.0119173	21.2756
492	rs6493912	T	C	T	C	-0.0368	0.00214564	0.7431	0.719588	0.00222976	0.34	472174	telomere length	0.0081	5.359e-06	7371	3-hydroxybutyrate (BHBA)	M00542	0.00279245	20.6352
493	rs7314742	T	G	T	G	-0.0358	-0.00334934	0.2662	0.279365	0.00225644	0.14	472174	telomere length	0.008	8.508e-06	7371	3-hydroxybutyrate (BHBA)	M00542	0.00270945	20.0202
494	rs8000457	T	C	T	C	-0.2093	-0.00017535	0.9661	0.925405	0.00381359	0.96	472174	telomere length	0.0433	1.351e-06	1766	3-hydroxybutyrate (BHBA)	M00542	0.0130576	23.3384
495	rs1176413	T	C	T	C	-0.1032	0.00150389	0.1873	0.184569	0.00258459	0.56	472174	telomere length	0.0219	2.545e-06	1233	cotinine	M00553	0.0176912	22.17
496	rs12440014	C	G	C	G	0.1008	-0.00660452	0.7673	0.756196	0.00235215	0.005	472174	telomere length	0.0213	2.18e-06	1233	cotinine	M00553	0.0178394	22.3592
497	rs1556938	T	G	T	G	-0.1815	0.00148513	0.0466	0.056985	0.00431829	0.73	472174	telomere length	0.041	9.589e-06	1233	cotinine	M00553	0.015645	19.565
498	rs1605457	T	C	T	C	0.3731	-0.00248788	0.9643	0.939263	0.00441469	0.57	472174	telomere length	0.08	3.097e-06	283	cotinine	M00553	0.0713717	21.5968
499	rs16830773	C	G	C	G	-0.5244	-0.00615215	0.0197	0.034117	0.00576959	0.29	472174	telomere length	0.1007	1.922e-07	283	cotinine	M00553	0.0874457	26.9269
500	rs17800513	T	G	T	G	-0.1308	0.00310647	0.1085	0.103034	0.00331047	0.35	472174	telomere length	0.0273	1.575e-06	1233	cotinine	M00553	0.0182775	22.9184
501	rs1818902	T	C	T	C	0.5718	0.00793132	0.9701	0.981895	0.00748226	0.29	472174	telomere length	0.1255	5.205e-06	283	cotinine	M00553	0.0683395	20.612
502	rs2075317	T	C	T	C	0.0732	-0.00173965	0.5417	0.540958	0.00201105	0.39	472174	telomere length	0.0165	9.187e-06	1233	cotinine	M00553	0.0157114	19.6494
503	rs2211372	T	C	T	C	0.3317	0.00117018	0.985	0.983545	0.00794171	0.88	472174	telomere length	0.0696	1.869e-06	1233	cotinine	M00553	0.0180876	22.6761
504	rs2234233	A	G	A	G	-0.1234	-0.00362617	0.135	0.165191	0.00268678	0.18	472174	telomere length	0.0248	6.376e-07	1233	cotinine	M00553	0.0196847	24.7185
505	rs6468437	T	C	T	C	0.1246	-0.00544502	0.8334	0.801993	0.00250852	0.0299999	472174	telomere length	0.0277	6.86e-06	1233	cotinine	M00553	0.0161452	20.2009
506	rs6816298	A	G	A	G	0.1842	0.00102726	0.8254	0.81157	0.00256346	0.69	472174	telomere length	0.0403	4.76e-06	283	cotinine	M00553	0.0687465	20.7438
507	rs7359970	C	G	C	G	0.2147	-0.00080942	0.8975	0.909424	0.00349295	0.82	472174	telomere length	0.0451	1.927e-06	283	cotinine	M00553	0.0741427	22.5025
508	rs7482087	T	C	T	C	-0.5162	-0.00471015	0.0254	0.034289	0.00550601	0.39	472174	telomere length	0.1064	1.237e-06	283	cotinine	M00553	0.0767838	23.3707
509	rs7701941	C	G	C	G	-0.5561	-0.00729962	0.0194	0.023728	0.00675435	0.28	472174	telomere length	0.1115	6.097e-07	283	cotinine	M00553	0.0807946	24.6988
510	rs9614985	A	G	A	G	-0.0855	-0.00306567	0.4177	0.408613	0.00205211	0.14	472174	telomere length	0.0177	1.283e-06	1233	cotinine	M00553	0.0185729	23.296
511	rs1039293	A	G	A	G	0.0709	-0.00162911	0.4948	0.470232	0.00200637	0.42	472174	telomere length	0.0153	3.393e-06	1713	caffeine	M00569	0.0123806	21.4488
512	rs10935899	C	G	C	G	-0.0506	0.00071835	0.8197	0.817387	0.00258263	0.780001	472174	telomere length	0.011	4.539e-06	7274	caffeine	M00569	0.00290055	21.1542
513	rs1397829	A	G	A	G	0.042	0.00269261	0.5328	0.528517	0.00202948	0.18	472174	telomere length	0.0085	7.076e-07	7274	caffeine	M00569	0.00334528	24.4085
514	rs16902976	T	G	T	G	-0.1325	0.00795543	0.0232	0.039212	0.00522087	0.13	472174	telomere length	0.0294	6.361e-06	7274	caffeine	M00569	0.00278454	20.3057
515	rs2446427	T	C	T	C	-0.0554	-0.00128422	0.8371	0.816939	0.00268013	0.630001	472174	telomere length	0.0122	5.211e-06	7274	caffeine	M00569	0.00282681	20.6149
516	rs2472297	T	C	T	C	-0.0668	-0.0062178	0.2362	0.250556	0.00232114	0.00739997	472174	telomere length	0.0104	1.502e-10	7274	caffeine	M00569	0.00563971	41.2446
517	rs2493277	C	G	C	G	0.0605	0.00496296	0.6552	0.582802	0.00202839	0.0140001	472174	telomere length	0.0127	1.914e-06	7274	caffeine	M00569	0.00311012	22.6874
518	rs384814	A	G	A	G	0.1452	0.00397567	0.0255	0.069019	0.00395107	0.31	472174	telomere length	0.0326	8.35e-06	7274	caffeine	M00569	0.00271983	19.8326
519	rs6603123	T	G	T	G	0.0865	0.00241548	0.3939	0.408198	0.00204599	0.24	472174	telomere length	0.0193	7.84e-06	1713	caffeine	M00569	0.0115904	20.0637
520	rs6968554	A	G	A	G	0.0644	-0.00139	0.3756	0.370891	0.00207502	0.5	472174	telomere length	0.0086	8.677e-14	7274	caffeine	M00569	0.00765009	56.0603
521	rs946712	A	C	A	C	0.1039	0.00147991	0.9559	0.949678	0.00462441	0.75	472174	telomere length	0.0212	9.586e-07	7274	caffeine	M00569	0.0032912	24.0126
522	rs12426131	A	G	A	G	0.0246	-0.00243031	0.1446	0.165653	0.00274118	0.38	472174	telomere length	0.0051	1.681e-06	5502	arabinose	M00575	0.00421092	23.258
523	rs33976862	C	G	C	G	0.0602	-0.00069873	0.0674	0.079558	0.00370501	0.85	472174	telomere length	0.0135	7.764e-06	1002	arabinose	M00575	0.0194591	19.8453
524	rs526744	T	C	T	C	-0.021	0.00142645	0.243	0.245972	0.00236563	0.55	472174	telomere length	0.0042	7.141e-07	4500	arabinose	M00575	0.00552486	24.9889
525	rs7790791	T	C	T	C	0.0594	0.0006239	0.0873	0.098009	0.00341243	0.85	472174	telomere length	0.013	4.672e-06	1002	arabinose	M00575	0.0204109	20.8362
526	rs2456584	A	G	A	G	-0.0179	0.00024839	0.5393	0.538917	0.00200201	0.9	472174	telomere length	0.0037	1.635e-06	7333	fructose	M00577	0.00318154	23.3983
527	rs4663119	A	G	A	G	0.0331	0.00313368	0.0773	0.076542	0.003755	0.4	472174	telomere length	0.0074	7.324e-06	7333	fructose	M00577	0.00272099	20.002
528	rs661454	A	G	A	G	0.0317	-0.00261368	0.0848	0.095047	0.00345458	0.450001	472174	telomere length	0.0065	1.313e-06	7333	fructose	M00577	0.00323299	23.7779
529	rs10736	T	C	T	C	-0.0118	0.00354451	0.2011	0.198985	0.00250143	0.16	472174	telomere length	0.0026	4.731e-06	7345	mannose	M00584	0.00279646	20.592
530	rs10982244	A	G	A	G	-0.0177	0.00191894	0.6098	0.629807	0.00208037	0.36	472174	telomere length	0.004	8.931e-06	1754	mannose	M00584	0.0110402	19.5583
531	rs11676911	A	G	A	G	-0.0429	-0.00203772	0.0216	0.032873	0.00582834	0.73	472174	telomere length	0.0084	3.659e-07	7345	mannose	M00584	0.00353854	26.0758
532	rs1181723	A	G	A	G	0.0116	-0.00305117	0.2086	0.19921	0.00263979	0.25	472174	telomere length	0.0026	5.629e-06	7345	mannose	M00584	0.00270273	19.8999
533	rs12218544	C	G	C	G	-0.019	-5.269e-05	0.0836	0.110265	0.00320763	0.99	472174	telomere length	0.0039	1.28e-06	7345	mannose	M00584	0.00322096	23.7279
534	rs12414366	C	G	C	G	0.0214	0.00408823	0.7696	0.794851	0.00249141	0.1	472174	telomere length	0.0047	4.889e-06	1754	mannose	M00584	0.0116815	20.7079
535	rs12474099	A	G	A	G	-0.0202	-0.00012288	0.0649	0.077901	0.00372508	0.97	472174	telomere length	0.0043	1.968e-06	7345	mannose	M00584	0.00299551	22.0621
536	rs1260326	T	C	T	C	-0.0439	0.00595534	0.4088	0.387975	0.00205525	0.00379997	472174	telomere length	0.0024	1.296e-77	7345	mannose	M00584	0.0435681	334.494
537	rs13116473	A	G	A	G	-0.0448	-0.0104619	0.9853	0.983809	0.0080098	0.19	472174	telomere length	0.0096	2.932e-06	7345	mannose	M00584	0.00295621	21.7718
538	rs16932803	T	G	T	G	-0.0121	0.00327612	0.1673	0.169095	0.00268267	0.22	472174	telomere length	0.0026	5.005e-06	7345	mannose	M00584	0.00294004	21.6524
539	rs17061914	A	G	A	G	-0.0146	-0.00263149	0.8581	0.854871	0.00286011	0.36	472174	telomere length	0.0033	8.766e-06	7345	mannose	M00584	0.00265785	19.5686
540	rs1841535	T	G	T	G	0.0252	0.00085234	0.1482	0.261884	0.00227916	0.709999	472174	telomere length	0.0056	6.998e-06	1754	mannose	M00584	0.0114133	20.2269
541	rs2270451	A	G	A	G	0.0152	-0.00024218	0.8941	0.89846	0.00333044	0.94	472174	telomere length	0.0034	7.525e-06	7345	mannose	M00584	0.00271367	19.9807
542	rs2272172	T	C	T	C	-0.0648	-0.00070877	0.0226	0.023106	0.00682593	0.92	472174	telomere length	0.0145	7.508e-06	1754	mannose	M00584	0.0112582	19.9489
543	rs2304684	T	C	T	C	-0.0438	0.00153557	0.0182	0.020229	0.00735605	0.83	472174	telomere length	0.0094	3.021e-06	7345	mannose	M00584	0.00294726	21.7057
544	rs2723713	T	C	T	C	-0.0356	0.00098112	0.0254	0.035823	0.0054172	0.86	472174	telomere length	0.008	9.19e-06	7345	mannose	M00584	0.0026888	19.7971
545	rs7007251	A	G	A	G	-0.015	-0.00069652	0.1057	0.108765	0.00323314	0.83	472174	telomere length	0.0034	8.76e-06	7345	mannose	M00584	0.00264292	19.4584
546	rs7747345	A	T	A	T	0.0122	-0.0041762	0.8153	0.805558	0.0025241	0.0980009	472174	telomere length	0.0026	2.524e-06	7345	mannose	M00584	0.00298869	22.0118
547	rs937813	T	C	T	C	0.0271	-0.00883091	0.9025	0.8908	0.00322731	0.00619998	472174	telomere length	0.0039	2.645e-12	7345	mannose	M00584	0.00653088	48.2715
548	rs991670	T	C	T	C	-0.0111	-0.00219176	0.6624	0.667112	0.00212525	0.3	472174	telomere length	0.0025	7.476e-06	7345	mannose	M00584	0.00267676	19.7082
549	rs10237319	T	C	T	C	0.0226	0.00096069	0.1467	0.158094	0.00277636	0.73	472174	telomere length	0.0051	9.785e-06	7237	pyruvate	M00599	0.00270608	19.6316
550	rs11038739	A	T	A	T	-0.0203	-0.00322734	0.7937	0.792351	0.00245906	0.19	472174	telomere length	0.0043	3.009e-06	7237	pyruvate	M00599	0.00307016	22.281
551	rs11216267	T	C	T	C	0.0168	-0.00936228	0.6435	0.634233	0.00211789	9.80009e-06	472174	telomere length	0.0035	1.56e-06	7237	pyruvate	M00599	0.00317354	23.0336
552	rs11259923	A	G	A	G	0.042	0.00107019	0.8139	0.785612	0.00243857	0.66	472174	telomere length	0.0091	3.916e-06	1723	pyruvate	M00599	0.0122122	21.277
553	rs1133034	T	C	T	C	0.032	-0.00060269	0.0757	0.076207	0.00379027	0.87	472174	telomere length	0.0069	3.906e-06	7237	pyruvate	M00599	0.00296316	21.5021
554	rs12515830	T	G	T	G	0.0244	0.00021033	0.8744	0.874239	0.00305594	0.95	472174	telomere length	0.0054	5.788e-06	7237	pyruvate	M00599	0.00281326	20.4114
555	rs13195863	A	C	A	C	0.022	0.00070268	0.2043	0.204669	0.00248426	0.780001	472174	telomere length	0.0044	4.127e-07	7237	pyruvate	M00599	0.00344258	24.9931
556	rs2833657	A	G	A	G	0.0239	0.00159496	0.8254	0.822795	0.00261284	0.54	472174	telomere length	0.0051	3.023e-06	7237	pyruvate	M00599	0.00302539	21.9551
557	rs2964063	T	C	T	C	-0.0735	-0.00185025	0.9853	0.982575	0.00765269	0.81	472174	telomere length	0.0155	2.249e-06	7237	pyruvate	M00599	0.00309746	22.4797
558	rs3925033	T	G	T	G	-0.0164	0.00241728	0.4591	0.448052	0.00201708	0.23	472174	telomere length	0.0035	2.593e-06	7237	pyruvate	M00599	0.00302467	21.9499
559	rs4648464	A	G	A	G	-0.0161	-0.00053117	0.5522	0.545526	0.00203475	0.79	472174	telomere length	0.0036	9.373e-06	7237	pyruvate	M00599	0.00275607	19.9952
560	rs6895278	T	C	T	C	0.0168	0.00100052	0.3354	0.335988	0.00213032	0.64	472174	telomere length	0.0037	4.133e-06	7237	pyruvate	M00599	0.00284067	20.6108
561	rs924483	A	G	A	G	-0.0289	-0.00337514	0.0916	0.096031	0.00340133	0.32	472174	telomere length	0.0062	3.254e-06	7237	pyruvate	M00599	0.00299331	21.7216
562	rs1007797	T	C	T	C	-0.0092	-0.0003998	0.879	0.859553	0.00298989	0.89	472174	telomere length	0.0018	6.491e-07	7354	uridine	M00606	0.0035397	26.1164
563	rs11033504	A	G	A	G	0.0143	-0.00433525	0.9307	0.928269	0.00390805	0.27	472174	telomere length	0.0027	9.462e-08	7354	uridine	M00606	0.00379986	28.0431
564	rs11607704	T	C	T	C	0.0093	-0.00034767	0.8783	0.875937	0.00303643	0.91	472174	telomere length	0.0019	6.939e-07	7354	uridine	M00606	0.0032473	23.9519
565	rs11705028	A	G	A	G	-0.0206	-0.00064684	0.0859	0.106429	0.00332985	0.85	472174	telomere length	0.0046	8.848e-06	7354	uridine	M00606	0.00271965	20.0494
566	rs12524738	A	G	A	G	0.0156	-0.00418717	0.069	0.095279	0.00344953	0.22	472174	telomere length	0.0035	6.931e-06	7354	uridine	M00606	0.00269413	19.8607
567	rs12544733	C	G	C	G	-0.0084	0.00107296	0.8378	0.831646	0.00267566	0.69	472174	telomere length	0.0018	2.741e-06	7354	uridine	M00606	0.00295261	21.7719
568	rs12580704	T	C	T	C	0.0085	0.0006828	0.1328	0.135739	0.00292073	0.82	472174	telomere length	0.0018	4.553e-06	7354	uridine	M00606	0.00302311	22.2933
569	rs131794	A	C	A	C	0.0146	0.0247859	0.2074	0.207347	0.00246292	8.00018e-24	472174	telomere length	0.0018	4.367e-16	7354	uridine	M00606	0.00886684	65.7722
570	rs1482928	T	G	T	G	0.0081	-0.00557994	0.7912	0.777634	0.00245328	0.0230001	472174	telomere length	0.0018	4.415e-06	7354	uridine	M00606	0.00274604	20.2445
571	rs163425	A	G	A	G	0.0086	0.00470493	0.8734	0.86933	0.00298209	0.11	472174	telomere length	0.0018	2.617e-06	7354	uridine	M00606	0.00309444	22.821
572	rs2686796	T	C	T	C	0.0094	0.00630146	0.4524	0.433961	0.0020215	0.00179999	472174	telomere length	0.0017	1.889e-08	7354	uridine	M00606	0.00414031	30.5661
573	rs2904665	A	G	A	G	-0.0089	-0.00275671	0.861	0.843573	0.00284586	0.33	472174	telomere length	0.0018	9.187e-07	7354	uridine	M00606	0.00331337	24.4409
574	rs2982907	T	G	T	G	-0.0088	0.00142775	0.1465	0.159945	0.00272866	0.6	472174	telomere length	0.0018	1.281e-06	7354	uridine	M00606	0.00323957	23.8947
575	rs4286846	C	G	C	G	0.0083	0.00390357	0.7232	0.711828	0.00221512	0.0779992	472174	telomere length	0.0017	1.263e-06	7354	uridine	M00606	0.00323094	23.8309
576	rs532545	T	C	T	C	-0.0095	-0.0165026	0.3065	0.331353	0.00212959	9.20026e-15	472174	telomere length	0.0017	3.41e-08	7354	uridine	M00606	0.00422849	31.2199
577	rs6988242	T	G	T	G	0.0094	-1.092e-05	0.769	0.715795	0.00227955	1	472174	telomere length	0.0018	1.308e-07	7354	uridine	M00606	0.0036947	27.2642
578	rs7593385	A	C	A	C	0.0359	0.0129649	0.9685	0.988974	0.00966158	0.18	472174	telomere length	0.008	6.873e-06	1766	uridine	M00606	0.0112744	20.1149
579	rs787496	A	G	A	G	0.0081	-0.0016092	0.1702	0.19887	0.00253494	0.53	472174	telomere length	0.0018	5.979e-06	7354	uridine	M00606	0.00274604	20.2445
580	rs7948201	T	C	T	C	-0.023	-0.0013691	0.9623	0.919293	0.00367756	0.709999	472174	telomere length	0.0046	6.769e-07	7354	uridine	M00606	0.00338799	24.9932
581	rs977712	A	C	A	C	-0.0085	0.00447346	0.8633	0.870438	0.00300029	0.14	472174	telomere length	0.0019	6.319e-06	7354	uridine	M00606	0.00271411	20.0084
582	rs11719883	C	G	C	G	-0.0174	0.0041081	0.8444	0.827622	0.00264301	0.12	472174	telomere length	0.0034	3.567e-07	7333	linoleate (18:2n6)	M01105	0.00355886	26.1832
583	rs12238083	T	C	T	C	0.0152	0.000981	0.1389	0.139954	0.00288154	0.73	472174	telomere length	0.0033	3.008e-06	7333	linoleate (18:2n6)	M01105	0.00288485	21.21
584	rs12336893	T	G	T	G	0.0289	-0.00365323	0.9588	0.940357	0.00426911	0.39	472174	telomere length	0.0062	2.677e-06	7333	linoleate (18:2n6)	M01105	0.00295424	21.7217
585	rs13225022	A	G	A	G	-0.0123	-0.00194746	0.6784	0.652982	0.00209661	0.35	472174	telomere length	0.0026	1.402e-06	7333	linoleate (18:2n6)	M01105	0.00304269	22.3741
586	rs1477025	T	C	T	C	0.0109	0.00148419	0.6545	0.646729	0.0021164	0.48	472174	telomere length	0.0024	7.625e-06	7333	linoleate (18:2n6)	M01105	0.00280497	20.6211
587	rs1502520	T	G	T	G	0.0119	0.00586826	0.7334	0.724182	0.00225076	0.00909997	472174	telomere length	0.0025	1.634e-06	7333	linoleate (18:2n6)	M01105	0.0030803	22.6514
588	rs16911296	A	G	A	G	-0.0209	0.00291416	0.0771	0.087944	0.00354468	0.41	472174	telomere length	0.0045	4.18e-06	7333	linoleate (18:2n6)	M01105	0.00293299	21.565
589	rs17087487	A	G	A	G	-0.0231	0.0039787	0.053	0.059009	0.00423958	0.35	472174	telomere length	0.0052	7.997e-06	7333	linoleate (18:2n6)	M01105	0.00268391	19.7287
590	rs1956129	T	C	T	C	-0.0127	-0.00258975	0.7589	0.76774	0.00237375	0.28	472174	telomere length	0.0025	3.657e-07	7333	linoleate (18:2n6)	M01105	0.00350687	25.7994
591	rs2158555	C	G	C	G	-0.0337	0.00407169	0.0331	0.023018	0.00677505	0.55	472174	telomere length	0.0075	7.905e-06	7333	linoleate (18:2n6)	M01105	0.00274575	20.1845
592	rs2242415	A	C	A	C	0.0109	0.00146351	0.6233	0.623651	0.00208799	0.48	472174	telomere length	0.0024	8.242e-06	7333	linoleate (18:2n6)	M01105	0.00280497	20.6211
593	rs4654501	A	G	A	G	0.0111	0.00126964	0.7671	0.763168	0.00237462	0.59	472174	telomere length	0.0025	9.227e-06	7333	linoleate (18:2n6)	M01105	0.00268113	19.7082
594	rs6075489	A	G	A	G	0.0113	0.00166365	0.7177	0.712765	0.00223429	0.46	472174	telomere length	0.0025	9.513e-06	7333	linoleate (18:2n6)	M01105	0.00277835	20.4248
595	rs7014120	A	G	A	G	0.0148	0.00196002	0.1341	0.144455	0.00284693	0.49	472174	telomere length	0.0033	5.666e-06	7333	linoleate (18:2n6)	M01105	0.00273542	20.1084
596	rs7115681	T	C	T	C	-0.0131	-0.00038739	0.4668	0.408466	0.00205494	0.85	472174	telomere length	0.0024	8.293e-08	7333	linoleate (18:2n6)	M01105	0.00404648	29.7853
597	rs7898173	A	G	A	G	-0.0143	-0.00384192	0.1419	0.133414	0.00298838	0.2	472174	telomere length	0.0032	6.806e-06	7333	linoleate (18:2n6)	M01105	0.00271587	19.9643
598	rs10492266	T	C	T	C	-0.0167	-0.00243091	0.4255	0.425192	0.0020318	0.23	472174	telomere length	0.0038	8.776e-06	5344	allantoin	M01107	0.00360108	19.3065
599	rs10771223	A	G	A	G	0.0237	-0.00120338	0.78	0.771848	0.00236738	0.61	472174	telomere length	0.0046	2.871e-07	5344	allantoin	M01107	0.00494268	26.535
600	rs11147404	T	G	T	G	0.0282	0.00011428	0.8872	0.881791	0.00310635	0.97	472174	telomere length	0.0063	8.687e-06	5344	allantoin	M01107	0.0037353	20.0288
601	rs12189555	A	T	A	T	0.021	0.00186372	0.7684	0.784926	0.00243912	0.44	472174	telomere length	0.0046	5.058e-06	5344	allantoin	M01107	0.00388478	20.8334
602	rs12718598	T	C	T	C	0.018	-0.00054301	0.5178	0.512328	0.00199573	0.79	472174	telomere length	0.0037	1.491e-06	5344	allantoin	M01107	0.00440916	23.6581
603	rs1320934	A	T	A	T	0.1215	-0.00646081	0.9599	0.933374	0.00407361	0.11	472174	telomere length	0.0253	1.513e-06	736	allantoin	M01107	0.0303832	23.0001
604	rs1431793	A	C	A	C	-0.0216	-0.0010939	0.7526	0.750724	0.00232461	0.64	472174	telomere length	0.0046	2.901e-06	5344	allantoin	M01107	0.00410901	22.0409
605	rs1447307	T	G	T	G	-0.0211	-0.00411232	0.227	0.220152	0.00244084	0.0920005	472174	telomere length	0.0046	5.694e-06	5344	allantoin	M01107	0.00392172	21.0323
606	rs1499094	T	G	T	G	0.0208	-0.00221278	0.7686	0.764681	0.0024037	0.36	472174	telomere length	0.0046	7.676e-06	5344	allantoin	M01107	0.00381141	20.4385
607	rs167277	A	C	A	C	-0.0207	-0.00256406	0.781	0.783115	0.00242758	0.29	472174	telomere length	0.0046	7.922e-06	5344	allantoin	M01107	0.00377499	20.2424
608	rs1799412	C	G	C	G	-0.0262	0.00515486	0.8394	0.816222	0.00257271	0.0449997	472174	telomere length	0.0055	2.28e-06	5344	allantoin	M01107	0.00422835	22.6837
609	rs2293319	T	C	T	C	-0.0219	-0.00232557	0.7852	0.777984	0.00241191	0.33	472174	telomere length	0.0047	3.591e-06	5344	allantoin	M01107	0.00404637	21.7035
610	rs2549842	T	C	T	C	-0.0206	0.00311843	0.786	0.765369	0.00237269	0.19	472174	telomere length	0.0046	8.675e-06	5344	allantoin	M01107	0.00373874	20.0473
611	rs8108144	T	G	T	G	-0.0232	-0.00296022	0.788	0.800559	0.00251468	0.24	472174	telomere length	0.0047	6.444e-07	5344	allantoin	M01107	0.00453877	24.3567
612	rs8184921	T	C	T	C	0.0165	0.00120528	0.5087	0.508778	0.00201731	0.55	472174	telomere length	0.0037	9.801e-06	5344	allantoin	M01107	0.00370753	19.8793
613	rs972709	A	C	A	C	0.0483	-0.00272275	0.6548	0.668149	0.00213131	0.2	472174	telomere length	0.0107	6.73e-06	736	allantoin	M01107	0.0269395	20.321
614	rs9834988	T	C	T	C	0.0185	0.00270927	0.5297	0.527539	0.00200554	0.18	472174	telomere length	0.0038	7.983e-07	5344	allantoin	M01107	0.00441558	23.6927
615	rs1010069	A	G	A	G	0.0081	0.0017864	0.4623	0.46361	0.00200925	0.37	472174	telomere length	0.0018	8.583e-06	7367	arachidonate (20:4n6)	M01110	0.00274121	20.2445
616	rs10241964	A	G	A	G	0.0182	-0.00130354	0.0952	0.101554	0.003321	0.69	472174	telomere length	0.0035	2.247e-07	7367	arachidonate (20:4n6)	M01110	0.003657	27.0327
617	rs10514491	T	C	T	C	0.012	-0.00259332	0.6782	0.685484	0.00217804	0.23	472174	telomere length	0.0026	2.859e-06	7367	arachidonate (20:4n6)	M01110	0.00288318	21.296
618	rs11837423	A	G	A	G	0.0385	-0.00094358	0.088	0.086548	0.00357621	0.79	472174	telomere length	0.008	1.519e-06	1766	arachidonate (20:4n6)	M01110	0.0129447	23.1339
619	rs12352829	A	G	A	G	-0.0134	-0.00122204	0.1506	0.15619	0.00276379	0.66	472174	telomere length	0.0027	5.843e-07	7367	arachidonate (20:4n6)	M01110	0.00333228	24.6243
620	rs12532113	T	C	T	C	-0.028	-0.00831905	0.961	0.963402	0.00535276	0.12	472174	telomere length	0.006	3.061e-06	5601	arachidonate (20:4n6)	M01110	0.00387314	21.77
621	rs1430209	T	C	T	C	-0.0086	-0.00174364	0.5313	0.525176	0.0019999	0.38	472174	telomere length	0.0018	1.865e-06	7367	arachidonate (20:4n6)	M01110	0.003089	22.821
622	rs17099239	A	G	A	G	-0.012	0.00107347	0.8327	0.830898	0.00266822	0.69	472174	telomere length	0.0027	6.74e-06	7367	arachidonate (20:4n6)	M01110	0.00267412	19.7477
623	rs174548	C	G	C	G	0.0488	-0.00206194	0.7005	0.690761	0.00216407	0.34	472174	telomere length	0.0025	1.429e-84	7367	arachidonate (20:4n6)	M01110	0.0491777	380.927
624	rs180022	T	C	T	C	0.0117	0.00712633	0.8328	0.841242	0.0027388	0.00929994	472174	telomere length	0.0026	9.431e-06	7367	arachidonate (20:4n6)	M01110	0.00274121	20.2445
625	rs2275351	T	C	T	C	0.012	0.0019844	0.1657	0.16454	0.00271944	0.47	472174	telomere length	0.0027	7.062e-06	7367	arachidonate (20:4n6)	M01110	0.00267412	19.7477
626	rs3798211	A	C	A	C	-0.0083	0.00240995	0.4247	0.436771	0.00202952	0.24	472174	telomere length	0.0018	4.584e-06	7367	arachidonate (20:4n6)	M01110	0.00287785	21.2566
627	rs4739402	T	C	T	C	-0.0085	-4.484e-05	0.5172	0.518326	0.00200104	0.98	472174	telomere length	0.0019	5.614e-06	7367	arachidonate (20:4n6)	M01110	0.00270933	20.0084
628	rs4982495	T	C	T	C	-0.0084	0.0003841	0.4275	0.429975	0.00202293	0.85	472174	telomere length	0.0018	3.272e-06	7367	arachidonate (20:4n6)	M01110	0.00294741	21.7719
629	rs532098	A	G	A	G	0.009	0.00852632	0.461	0.453505	0.00200589	2.1e-05	472174	telomere length	0.002	6.795e-06	5601	arachidonate (20:4n6)	M01110	0.0036024	20.2428
630	rs6535974	A	G	A	G	-0.0122	0.00243577	0.8465	0.842708	0.00275876	0.38	472174	telomere length	0.0027	5.801e-06	7367	arachidonate (20:4n6)	M01110	0.00276375	20.4115
631	rs6568389	T	C	T	C	0.0157	0.00012893	0.8061	0.700101	0.00218455	0.95	472174	telomere length	0.0033	2.164e-06	7367	arachidonate (20:4n6)	M01110	0.00306301	22.6284
632	rs712916	T	C	T	C	-0.0456	0.0043291	0.9875	0.975958	0.0067054	0.52	472174	telomere length	0.0102	8.193e-06	7367	arachidonate (20:4n6)	M01110	0.00270559	19.9807
633	rs7169869	A	G	A	G	-0.0194	0.00393949	0.5404	0.482647	0.00200803	0.05	472174	telomere length	0.0043	6.586e-06	1766	arachidonate (20:4n6)	M01110	0.0113946	20.3317
634	rs8123073	A	G	A	G	-0.0372	-0.00122509	0.983	0.976337	0.00667004	0.85	472174	telomere length	0.0082	5.942e-06	7367	arachidonate (20:4n6)	M01110	0.00278584	20.575
635	rs9679675	A	C	A	C	0.0092	-0.00028497	0.4732	0.470198	0.00200978	0.89	472174	telomere length	0.0018	4.167e-07	7367	arachidonate (20:4n6)	M01110	0.00353348	26.1164
636	rs11159894	T	C	T	C	0.032	0.00014302	0.3295	0.316918	0.0021548	0.95	472174	telomere length	0.0067	1.769e-06	4934	deoxycholate	M01114	0.00460201	22.8021
637	rs12405017	T	C	T	C	-0.1891	0.0171938	0.9817	0.980578	0.00746728	0.021	472174	telomere length	0.0426	9.175e-06	1447	deoxycholate	M01114	0.0134345	19.6772
638	rs17131011	A	G	A	G	-0.0781	-0.00625962	0.0404	0.048953	0.00465021	0.18	472174	telomere length	0.0174	6.882e-06	4934	deoxycholate	M01114	0.00406663	20.1385
639	rs17175231	A	G	A	G	0.0593	-0.00433558	0.9348	0.944279	0.00447086	0.33	472174	telomere length	0.0125	1.986e-06	4934	deoxycholate	M01114	0.00454061	22.4964
640	rs17641342	C	G	C	G	0.0725	0.00108922	0.1639	0.173315	0.00265031	0.68	472174	telomere length	0.0159	5.262e-06	1447	deoxycholate	M01114	0.014165	20.7626
641	rs2002212	A	G	A	G	-0.0691	-0.00131108	0.049	0.055476	0.00442681	0.77	472174	telomere length	0.0155	7.817e-06	4934	deoxycholate	M01114	0.00401188	19.8663
642	rs2140798	T	C	T	C	-0.0519	-6.112e-05	0.0986	0.12351	0.003067	0.98	472174	telomere length	0.0117	8.8e-06	4934	deoxycholate	M01114	0.00397224	19.6692
643	rs2391088	A	G	A	G	-0.0341	0.00203961	0.6873	0.671862	0.00213955	0.34	472174	telomere length	0.0073	2.923e-06	4934	deoxycholate	M01114	0.00440299	21.8116
644	rs3752241	C	G	C	G	0.0574	-0.00209882	0.8684	0.829155	0.00267575	0.43	472174	telomere length	0.0126	5.523e-06	4934	deoxycholate	M01114	0.00418852	20.7447
645	rs4244808	T	G	T	G	0.0305	0.00121217	0.5307	0.547748	0.00202814	0.55	472174	telomere length	0.0068	8.3e-06	4934	deoxycholate	M01114	0.00406084	20.1097
646	rs4579412	A	C	A	C	-0.0414	-0.00082518	0.1469	0.138384	0.00289823	0.780001	472174	telomere length	0.0091	4.771e-06	4934	deoxycholate	M01114	0.00417735	20.6891
647	rs696155	A	G	A	G	-0.0412	0.00156366	0.1888	0.199491	0.00252752	0.54	472174	telomere length	0.0088	2.921e-06	4934	deoxycholate	M01114	0.00442288	21.9105
648	rs7262824	T	C	T	C	0.0357	-0.00373585	0.2062	0.201984	0.00251489	0.14	472174	telomere length	0.008	8.697e-06	4934	deoxycholate	M01114	0.00401983	19.9058
649	rs7269193	A	G	A	G	-0.0528	-0.00300691	0.9092	0.891527	0.00323246	0.35	472174	telomere length	0.0116	5.034e-06	4934	deoxycholate	M01114	0.00418151	20.7098
650	rs7427777	A	C	A	C	0.1291	-0.00630252	0.0483	0.042144	0.00507095	0.21	472174	telomere length	0.0286	6.361e-06	1447	deoxycholate	M01114	0.0138861	20.3479
651	rs8192870	T	G	T	G	-0.0365	8.266e-06	0.3498	0.337988	0.0021152	1	472174	telomere length	0.0067	3.985e-08	4934	deoxycholate	M01114	0.00597905	29.6661
652	rs9851393	A	G	A	G	0.0297	-0.00063484	0.5199	0.529235	0.00201021	0.75	472174	telomere length	0.0066	7.383e-06	4934	deoxycholate	M01114	0.0040874	20.2418
653	rs11118120	A	C	A	C	-0.019	-0.00243568	0.8501	0.851544	0.00286047	0.39	472174	telomere length	0.004	1.965e-06	7349	margarate (17:0)	M01121	0.00306075	22.5564
654	rs11940037	T	C	T	C	0.019	-0.00196132	0.842	0.822878	0.00261415	0.450001	472174	telomere length	0.0041	2.821e-06	7349	margarate (17:0)	M01121	0.00291369	21.4695
655	rs1466228	T	C	T	C	-0.0361	0.00779039	0.0348	0.045198	0.00481067	0.11	472174	telomere length	0.0078	3.206e-06	7349	margarate (17:0)	M01121	0.00290625	21.4145
656	rs17351329	A	G	A	G	-0.0185	-0.00195721	0.8651	0.864191	0.00294089	0.51	472174	telomere length	0.0041	5.372e-06	7349	margarate (17:0)	M01121	0.00276278	20.3544
657	rs603424	A	G	A	G	0.0292	-0.00285877	0.1865	0.189364	0.00261706	0.27	472174	telomere length	0.0038	1.56e-14	7349	margarate (17:0)	M01121	0.00797067	59.031
658	rs7583745	T	C	T	C	-0.0348	-0.00024127	0.884	0.904718	0.00340443	0.94	472174	telomere length	0.0075	3.062e-06	1768	margarate (17:0)	M01121	0.0120309	21.5052
659	rs10489	A	C	A	C	0.1743	-0.00715936	0.0243	0.038943	0.00527682	0.17	472174	telomere length	0.038	4.601e-06	1731	inosine	M01123	0.0120084	21.0148
660	rs11616655	A	G	A	G	-0.1069	0.00439844	0.9444	0.941155	0.00424359	0.3	472174	telomere length	0.0237	6.369e-06	2639	inosine	M01123	0.0076504	20.3296
661	rs17077586	A	G	A	G	0.1032	0.00224117	0.9187	0.921283	0.0037598	0.55	472174	telomere length	0.021	9.198e-07	2639	inosine	M01123	0.00906828	24.1319
662	rs17224277	A	G	A	G	0.0951	0.0056144	0.0778	0.094392	0.00343102	0.1	472174	telomere length	0.0199	1.825e-06	2639	inosine	M01123	0.00857972	22.8205
663	rs17741813	T	C	T	C	0.538	0.00169448	0.015	0.065496	0.00410819	0.68	472174	telomere length	0.1192	6.389e-06	908	inosine	M01123	0.0219427	20.3261
664	rs2846723	T	G	T	G	-0.0476	-0.00251188	0.5442	0.53827	0.00200419	0.21	472174	telomere length	0.0105	5.755e-06	2639	inosine	M01123	0.00772729	20.5355
665	rs4384764	A	G	A	G	-0.0568	-6.746e-06	0.2371	0.27834	0.00225164	1	472174	telomere length	0.0127	7.902e-06	2639	inosine	M01123	0.00752264	19.9876
666	rs494562	A	G	A	G	-0.1182	0.00161975	0.8988	0.899472	0.00334027	0.630001	472174	telomere length	0.0167	1.339e-12	2639	inosine	M01123	0.0186293	50.0579
667	rs7297956	C	G	C	G	0.0597	-0.00367016	0.7301	0.711019	0.00220804	0.0959997	472174	telomere length	0.0134	7.69e-06	1731	inosine	M01123	0.0113368	19.8261
668	rs7795118	T	C	T	C	0.0905	0.00177952	0.2305	0.26768	0.00237629	0.450001	472174	telomere length	0.0186	1.211e-06	2639	inosine	M01123	0.00889105	23.656
669	rs9359674	A	T	A	T	0.1142	-0.00118329	0.0565	0.063733	0.00414752	0.780001	472174	telomere length	0.0218	1.572e-07	2639	inosine	M01123	0.0102917	27.4214
670	rs10024717	A	G	A	G	0.0085	0.00198269	0.3772	0.357479	0.00209853	0.34	472174	telomere length	0.0016	7.501e-08	7352	isoleucine	M01125	0.00382409	28.215
671	rs10063205	T	C	T	C	0.008	-0.0029022	0.1559	0.200609	0.0026981	0.28	472174	telomere length	0.0017	4.058e-06	7352	isoleucine	M01125	0.0030031	22.1393
672	rs11128879	T	C	T	C	-0.0078	-0.00099307	0.1208	0.131029	0.00296828	0.74	472174	telomere length	0.0018	9.564e-06	7352	isoleucine	M01125	0.0025476	18.7727
673	rs12707434	A	G	A	G	-0.0366	0.0109216	0.9639	0.977774	0.00677048	0.11	472174	telomere length	0.008	4.647e-06	1764	isoleucine	M01125	0.0117263	20.9069
674	rs161503	T	C	T	C	0.008	-0.00330937	0.1176	0.133279	0.00293902	0.26	472174	telomere length	0.0018	6.867e-06	7352	isoleucine	M01125	0.00267956	19.7477
675	rs1618996	A	G	A	G	0.0091	0.00409883	0.1298	0.136268	0.00294596	0.16	472174	telomere length	0.0018	3.78e-07	7352	isoleucine	M01125	0.00346438	25.5517
676	rs1895999	A	G	A	G	-0.0151	0.00026832	0.1699	0.174741	0.00265788	0.92	472174	telomere length	0.0032	3.434e-06	1764	isoleucine	M01125	0.0124654	22.2414
677	rs2397972	A	G	A	G	0.012	-0.00391786	0.054	0.066899	0.00404316	0.33	472174	telomere length	0.0026	4.045e-06	7352	isoleucine	M01125	0.00288904	21.296
678	rs2470439	A	G	A	G	0.0083	-0.00655343	0.11	0.110056	0.00319488	0.04	472174	telomere length	0.0018	5.687e-06	7352	isoleucine	M01125	0.00288371	21.2566
679	rs3760605	T	C	T	C	0.0079	-0.0020819	0.8912	0.891894	0.00324857	0.52	472174	telomere length	0.0018	9.799e-06	7352	isoleucine	M01125	0.00261317	19.2571
680	rs4086666	T	G	T	G	0.0083	0.00189062	0.8804	0.87682	0.0030469	0.53	472174	telomere length	0.0018	2.422e-06	7352	isoleucine	M01125	0.00288371	21.2566
681	rs4347830	A	G	A	G	0.01	3.134e-05	0.337	0.348481	0.00210418	0.99	472174	telomere length	0.002	5.733e-07	5588	isoleucine	M01125	0.00445395	24.9911
682	rs4562384	T	C	T	C	0.0075	0.00087928	0.7166	0.63483	0.00208665	0.67	472174	telomere length	0.0017	5.497e-06	7352	isoleucine	M01125	0.00264041	19.4584
683	rs503360	A	G	A	G	0.0081	-0.00285447	0.8799	0.879721	0.00307198	0.35	472174	telomere length	0.0018	4.785e-06	7352	isoleucine	M01125	0.00274679	20.2445
684	rs6084839	A	C	A	C	-0.0123	-0.00070431	0.9446	0.938017	0.00418297	0.87	472174	telomere length	0.0027	3.994e-06	7352	isoleucine	M01125	0.00281484	20.7474
685	rs6101153	A	G	A	G	-0.008	-0.00467034	0.8897	0.888181	0.00408409	0.25	472174	telomere length	0.0018	8.264e-06	7352	isoleucine	M01125	0.00267956	19.7477
686	rs7340968	A	C	A	C	0.0333	0.00486067	0.027	0.034791	0.00551557	0.38	472174	telomere length	0.0075	9.053e-06	1764	isoleucine	M01125	0.011052	19.6912
687	rs7530270	A	C	A	C	-0.0085	-0.00017366	0.2	0.274407	0.00224773	0.94	472174	telomere length	0.0018	1.509e-06	7352	isoleucine	M01125	0.00302393	22.2933
688	rs1043011	T	G	T	G	0.0172	0.00510632	0.1722	0.179229	0.00260103	0.05	472174	telomere length	0.0034	5.214e-07	5687	threonine	M01284	0.00447987	25.5827
689	rs10433674	T	C	T	C	0.0264	0.00974963	0.9584	0.945957	0.00467797	0.0369999	472174	telomere length	0.0054	1.242e-06	5687	threonine	M01284	0.00418519	23.8928
690	rs10795360	C	G	C	G	0.0114	-0.00026135	0.6957	0.734876	0.00227336	0.91	472174	telomere length	0.0025	3.761e-06	5687	threonine	M01284	0.00364302	20.7863
691	rs10798574	T	G	T	G	-0.0142	-0.00089747	0.2212	0.319178	0.00214523	0.68	472174	telomere length	0.003	2.029e-06	5687	threonine	M01284	0.00392413	22.3966
692	rs10993160	A	G	A	G	0.0295	-0.00100967	0.9587	0.968637	0.00576914	0.86	472174	telomere length	0.0062	1.676e-06	5687	threonine	M01284	0.00396508	22.6312
693	rs13242474	A	G	A	G	0.0111	0.00267802	0.7395	0.742495	0.00230114	0.24	472174	telomere length	0.0024	5.472e-06	5687	threonine	M01284	0.00374723	21.3831
694	rs1466785	T	C	T	C	-0.0106	-0.00117371	0.4409	0.426365	0.00203657	0.56	472174	telomere length	0.0024	5.934e-06	5687	threonine	M01284	0.00341837	19.5001
695	rs17092955	T	G	T	G	-0.0175	-0.00220179	0.1024	0.111717	0.00319892	0.49	472174	telomere length	0.0034	3.388e-07	5687	threonine	M01284	0.00463678	26.4829
696	rs17268257	T	C	T	C	-0.0159	-0.00019659	0.1349	0.15949	0.00273991	0.94	472174	telomere length	0.0035	7.314e-06	5687	threonine	M01284	0.00361578	20.6303
697	rs202490	T	C	T	C	-0.0111	-0.00061011	0.3533	0.350206	0.00210497	0.77	472174	telomere length	0.0024	4.452e-06	5687	threonine	M01284	0.00374723	21.3831
698	rs3857856	A	G	A	G	0.0152	0.00036207	0.8885	0.887794	0.003185	0.91	472174	telomere length	0.0033	4.933e-06	5687	threonine	M01284	0.00371671	21.2083
699	rs42041	C	G	C	G	-0.0109	-0.00158267	0.7449	0.759151	0.00233913	0.5	472174	telomere length	0.0025	9.332e-06	5687	threonine	M01284	0.00333151	19.0029
700	rs4516857	C	G	C	G	0.0205	-0.00158934	0.0991	0.098259	0.00339018	0.64	472174	telomere length	0.0045	4.927e-06	5687	threonine	M01284	0.00363595	20.7458
701	rs4822129	A	G	A	G	0.0122	0.00196666	0.194	0.194501	0.00255294	0.44	472174	telomere length	0.0026	3.757e-06	5687	threonine	M01284	0.00385666	22.01
702	rs780093	T	C	T	C	-0.0108	0.00655987	0.3998	0.377563	0.00206565	0.0015	472174	telomere length	0.0024	3.982e-06	5687	threonine	M01284	0.00354812	20.2429
703	rs9403794	A	C	A	C	0.0175	-0.00271668	0.5963	0.571715	0.00204224	0.18	472174	telomere length	0.0039	8.093e-06	1679	threonine	M01284	0.01185	20.1108
704	rs10033622	T	C	T	C	0.0126	0.0017652	0.6115	0.635048	0.0021157	0.4	472174	telomere length	0.0026	1.346e-06	1761	tyrosine	M01299	0.0131608	23.4585
705	rs10516469	T	C	T	C	-0.0114	-0.00679812	0.1	0.101151	0.00337207	0.0439997	472174	telomere length	0.0025	5.886e-06	7358	tyrosine	M01299	0.00281802	20.7879
706	rs10873157	T	C	T	C	-0.0109	-0.00652626	0.0933	0.092098	0.00347408	0.0599998	472174	telomere length	0.0024	8.624e-06	7358	tyrosine	M01299	0.00279547	20.6211
707	rs11243929	T	C	T	C	-0.0076	-0.00354783	0.7731	0.778333	0.00241135	0.14	472174	telomere length	0.0017	8.328e-06	7358	tyrosine	M01299	0.00270889	19.9807
708	rs12728678	T	C	T	C	-0.0096	0.0034	0.2003	0.216251	0.00242293	0.16	472174	telomere length	0.0017	2.189e-08	7358	tyrosine	M01299	0.00431526	31.8806
709	rs12891	C	G	C	G	0.0078	-0.00103999	0.4177	0.418236	0.00205269	0.61	472174	telomere length	0.0018	8.777e-06	7358	tyrosine	M01299	0.00254553	18.7727
710	rs13237436	A	G	A	G	-0.0076	0.0009553	0.193	0.212736	0.00249731	0.7	472174	telomere length	0.0017	7.257e-06	7358	tyrosine	M01299	0.00270889	19.9807
711	rs1475943	T	C	T	C	0.0079	0.00080798	0.2215	0.253079	0.00234271	0.73	472174	telomere length	0.0017	3.693e-06	7358	tyrosine	M01299	0.00292633	21.5893
712	rs1512342	T	C	T	C	0.0072	-0.00031831	0.3384	0.338143	0.00212734	0.88	472174	telomere length	0.0016	7.006e-06	7358	tyrosine	M01299	0.00274455	20.2445
713	rs1532775	A	G	A	G	0.0081	-0.00040387	0.7796	0.766431	0.00237805	0.87	472174	telomere length	0.0017	1.035e-06	7358	tyrosine	M01299	0.00307592	22.6963
714	rs1536564	T	C	T	C	0.0075	0.00302702	0.2644	0.271817	0.00227777	0.18	472174	telomere length	0.0017	7.048e-06	7358	tyrosine	M01299	0.00263826	19.4584
715	rs17293820	T	G	T	G	0.0081	0.0020574	0.8016	0.800941	0.00250369	0.41	472174	telomere length	0.0017	2.011e-06	7358	tyrosine	M01299	0.00307592	22.6963
716	rs174408	A	G	A	G	0.0129	-0.00099504	0.149	0.144658	0.00285293	0.73	472174	telomere length	0.0023	1.41e-08	7358	tyrosine	M01299	0.00425707	31.4489
717	rs1851740	A	C	A	C	-0.008	-0.00143138	0.185	0.181474	0.00260878	0.58	472174	telomere length	0.0017	2.742e-06	7358	tyrosine	M01299	0.00300066	22.1393
718	rs2879560	T	C	T	C	-0.0081	0.00296255	0.2226	0.213678	0.00268829	0.27	472174	telomere length	0.0017	3.476e-06	7358	tyrosine	M01299	0.00307592	22.6963
719	rs2891733	T	C	T	C	-0.0109	-0.0067201	0.8941	0.883995	0.00318303	0.0350002	472174	telomere length	0.0024	8.467e-06	7358	tyrosine	M01299	0.00279547	20.6211
720	rs4347830	A	G	A	G	0.009	3.134e-05	0.337	0.348481	0.00210418	0.99	472174	telomere length	0.002	6.795e-06	5597	tyrosine	M01299	0.00360497	20.2428
721	rs4808739	T	C	T	C	0.0083	0.00093664	0.7578	0.768443	0.00238351	0.69	472174	telomere length	0.0018	2.421e-06	7358	tyrosine	M01299	0.00288136	21.2566
722	rs4863214	T	C	T	C	-0.0149	-0.00118778	0.7398	0.689847	0.00219476	0.59	472174	telomere length	0.0032	3.984e-06	1761	tyrosine	M01299	0.0121618	21.656
723	rs6493	A	G	A	G	0.0114	0.00218185	0.1195	0.158569	0.00273712	0.43	472174	telomere length	0.0024	2.346e-06	7358	tyrosine	M01299	0.00305702	22.5564
724	rs703014	A	G	A	G	0.0135	-0.00087806	0.326	0.331703	0.00215052	0.68	472174	telomere length	0.0027	7.194e-07	1761	tyrosine	M01299	0.0139978	24.9716
725	rs7151615	T	G	T	G	-0.0079	0.00034122	0.273	0.277219	0.00223164	0.88	472174	telomere length	0.0016	1.469e-06	7358	tyrosine	M01299	0.00330231	24.3723
726	rs7195332	T	C	T	C	0.0077	0.00080769	0.2152	0.207429	0.00247864	0.74	472174	telomere length	0.0017	4.051e-06	7358	tyrosine	M01299	0.00278045	20.51
727	rs7641634	A	G	A	G	-0.0077	-0.00261423	0.266	0.284288	0.00221792	0.24	472174	telomere length	0.0016	2.564e-06	7358	tyrosine	M01299	0.00313774	23.1539
728	rs7834337	A	G	A	G	-0.0113	-0.00462516	0.0904	0.089758	0.00350394	0.19	472174	telomere length	0.0025	4.709e-06	7358	tyrosine	M01299	0.00276894	20.4248
729	rs8035304	T	G	T	G	0.009	0.00046992	0.81	0.810526	0.00262097	0.86	472174	telomere length	0.002	6.795e-06	5597	tyrosine	M01299	0.00360497	20.2428
730	rs8111703	A	T	A	T	-0.0084	-0.00079705	0.2142	0.252432	0.0023149	0.73	472174	telomere length	0.0017	1.467e-06	7358	tyrosine	M01299	0.00330721	24.4086
731	rs906466	A	G	A	G	0.0076	-0.00062995	0.1846	0.192776	0.00254543	0.8	472174	telomere length	0.0017	8.838e-06	7358	tyrosine	M01299	0.00270889	19.9807
732	rs9327433	T	G	T	G	-0.0076	-0.00265963	0.5134	0.50491	0.00202439	0.19	472174	telomere length	0.0016	2.529e-06	7358	tyrosine	M01299	0.00305702	22.5564
733	rs9400467	T	C	T	C	-0.0121	0.00251022	0.7059	0.710233	0.00224145	0.26	472174	telomere length	0.0016	6.541e-14	7358	tyrosine	M01299	0.00771273	57.1759
734	rs9497139	A	G	A	G	-0.029	0.00128661	0.0155	0.019427	0.00728474	0.86	472174	telomere length	0.0061	1.974e-06	7358	tyrosine	M01299	0.00306228	22.5953
735	rs9594421	A	T	A	T	0.0075	-0.00501733	0.2757	0.291133	0.00221277	0.0230001	472174	telomere length	0.0016	4.594e-06	7358	tyrosine	M01299	0.00297734	21.9667
736	rs10491431	A	C	A	C	0.0082	-0.00277666	0.1435	0.149948	0.00281524	0.32	472174	telomere length	0.0018	3.8e-06	7363	lysine	M01301	0.00281064	20.7474
737	rs10738383	A	G	A	G	-0.0131	0.00350558	0.6175	0.600421	0.00205919	0.089	472174	telomere length	0.0029	7.385e-06	1763	lysine	M01301	0.0114419	20.3823
738	rs10850904	T	C	T	C	0.0085	0.00481692	0.127	0.125998	0.00302943	0.11	472174	telomere length	0.0018	2.738e-06	7363	lysine	M01301	0.00301943	22.2933
739	rs10917910	A	C	A	C	-0.0086	0.00312827	0.8597	0.86296	0.00290644	0.28	472174	telomere length	0.0018	1.652e-06	7363	lysine	M01301	0.00309067	22.821
740	rs11151130	A	G	A	G	0.0085	-0.00051229	0.1379	0.136234	0.00293425	0.86	472174	telomere length	0.0018	1.786e-06	7363	lysine	M01301	0.00301943	22.2933
741	rs11600689	A	T	A	T	-0.0103	0.00154182	0.1616	0.207785	0.0024733	0.53	472174	telomere length	0.0023	9.136e-06	7363	lysine	M01301	0.00271633	20.0494
742	rs11659807	C	G	C	G	-0.0082	-0.00041359	0.1964	0.227535	0.00241133	0.86	472174	telomere length	0.0017	2.155e-06	7363	lysine	M01301	0.00314996	23.2601
743	rs1179979	A	G	A	G	-0.0128	0.00933696	0.9214	0.911303	0.0035596	0.00870001	472174	telomere length	0.0026	9.489e-07	7363	lysine	M01301	0.00328089	24.2301
744	rs12268257	T	C	T	C	-0.0082	0.00230831	0.1339	0.142903	0.00290584	0.43	472174	telomere length	0.0018	5.591e-06	7363	lysine	M01301	0.00281064	20.7474
745	rs12927959	A	G	A	G	0.0089	0.00021343	0.7248	0.704968	0.00219461	0.92	472174	telomere length	0.0018	3.76e-07	7363	lysine	M01301	0.00330933	24.4409
746	rs13339263	A	G	A	G	-0.0081	0.00182072	0.8587	0.847975	0.00281536	0.52	472174	telomere length	0.0018	6.52e-06	7363	lysine	M01301	0.00274269	20.2445
747	rs1573544	T	C	T	C	0.0087	-0.00085695	0.1484	0.154657	0.00276382	0.760001	472174	telomere length	0.0018	9.635e-07	7363	lysine	M01301	0.00316274	23.3548
748	rs1894947	T	C	T	C	0.0083	-0.00371361	0.1801	0.187478	0.00257696	0.15	472174	telomere length	0.0017	1.847e-06	7363	lysine	M01301	0.00322701	23.8309
749	rs2383208	A	G	A	G	0.0078	0.00114834	0.8223	0.821279	0.00261017	0.66	472174	telomere length	0.0017	8.789e-06	7363	lysine	M01301	0.002851	21.0462
750	rs3024536	T	C	T	C	-0.0085	-0.00387702	0.1443	0.142001	0.00287089	0.18	472174	telomere length	0.0018	1.69e-06	7363	lysine	M01301	0.00301943	22.2933
751	rs4317453	A	G	A	G	-0.0077	0.00086765	0.3363	0.358358	0.00219036	0.69	472174	telomere length	0.0017	9.116e-06	7363	lysine	M01301	0.00277856	20.51
752	rs4426541	A	G	A	G	-0.0079	-0.00253303	0.2229	0.226066	0.00238528	0.29	472174	telomere length	0.0017	5.395e-06	7363	lysine	M01301	0.00292435	21.5893
753	rs6587731	T	G	T	G	-0.0093	-0.00046973	0.1626	0.16522	0.00276482	0.87	472174	telomere length	0.0018	1.963e-07	7363	lysine	M01301	0.00361239	26.6872
754	rs7572149	T	C	T	C	0.0088	0.00096409	0.133	0.130174	0.00297627	0.75	472174	telomere length	0.0018	1.002e-06	7363	lysine	M01301	0.00323562	23.8947
755	rs7583413	T	C	T	C	0.0082	-0.00349748	0.8245	0.802412	0.00252484	0.17	472174	telomere length	0.0017	2.62e-06	7363	lysine	M01301	0.00314996	23.2601
756	rs9642758	A	G	A	G	0.0086	-0.0010897	0.1578	0.148306	0.00286122	0.7	472174	telomere length	0.0018	1.282e-06	7363	lysine	M01301	0.00309067	22.821
757	rs10066453	C	G	C	G	0.0165	0.0058629	0.0387	0.02653	0.00633932	0.36	472174	telomere length	0.0035	1.928e-06	7347	methionine	M01302	0.00301585	22.2184
758	rs11232103	A	C	A	C	0.0085	0.00174039	0.1151	0.112532	0.00321364	0.59	472174	telomere length	0.0017	3.697e-07	7347	methionine	M01302	0.00339121	24.9932
759	rs11760350	A	G	A	G	-0.0075	-0.00803768	0.1238	0.125746	0.0030324	0.008	472174	telomere length	0.0017	7.77e-06	7347	methionine	M01302	0.0026422	19.4584
760	rs16839317	T	C	T	C	-0.0078	0.00012127	0.8726	0.864665	0.00292343	0.97	472174	telomere length	0.0017	2.753e-06	7347	methionine	M01302	0.00285719	21.0462
761	rs1742639	A	G	A	G	0.0077	0.00093952	0.8865	0.871917	0.00305684	0.760001	472174	telomere length	0.0017	7.939e-06	7347	methionine	M01302	0.0027846	20.51
762	rs2066415	T	C	T	C	0.0065	-0.00425015	0.3567	0.382438	0.00208515	0.0420001	472174	telomere length	0.0015	8.628e-06	7347	methionine	M01302	0.00254933	18.7727
763	rs2418886	A	G	A	G	0.0223	0.00447317	0.0489	0.059375	0.0042894	0.3	472174	telomere length	0.0047	1.63e-06	1762	methionine	M01302	0.0126152	22.4864
764	rs2780242	T	C	T	C	-0.0083	-0.00377882	0.1138	0.126745	0.00305509	0.22	472174	telomere length	0.0018	3.849e-06	7347	methionine	M01302	0.00288567	21.2566
765	rs320485	T	C	T	C	0.0094	-0.0030039	0.1324	0.136345	0.00291682	0.3	472174	telomere length	0.0017	4.97e-08	7347	methionine	M01302	0.00414423	30.5661
766	rs3740996	A	G	A	G	0.0078	-0.00104732	0.1208	0.126043	0.00300714	0.73	472174	telomere length	0.0017	4.33e-06	7347	methionine	M01302	0.00285719	21.0462
767	rs487946	T	G	T	G	-0.0074	0.00057361	0.8292	0.798336	0.00251955	0.82	472174	telomere length	0.0016	3.096e-06	7347	methionine	M01302	0.00290303	21.3848
768	rs6008767	C	G	C	G	-0.0077	-0.00231026	0.8182	0.800363	0.00259252	0.37	472174	telomere length	0.0017	4.115e-06	7347	methionine	M01302	0.0027846	20.51
769	rs6071991	T	C	T	C	-0.0075	0.00050638	0.1495	0.155158	0.00276979	0.85	472174	telomere length	0.0016	3.811e-06	7347	methionine	M01302	0.00298178	21.9667
770	rs6533609	T	C	T	C	-0.0077	-0.00048482	0.1429	0.148721	0.00280585	0.86	472174	telomere length	0.0017	3.776e-06	7347	methionine	M01302	0.0027846	20.51
771	rs6766715	A	G	A	G	-0.009	0.00383943	0.128	0.135031	0.00294722	0.19	472174	telomere length	0.002	6.795e-06	5585	methionine	M01302	0.00361268	20.2427
772	rs6960830	T	C	T	C	0.0078	0.00317067	0.8851	0.869184	0.00298963	0.29	472174	telomere length	0.0017	4.158e-06	7347	methionine	M01302	0.00285719	21.0462
773	rs7570141	A	G	A	G	-0.0119	0.00108301	0.104	0.131364	0.00306396	0.719999	472174	telomere length	0.0026	6.212e-06	7347	methionine	M01302	0.00284316	20.9425
774	rs885076	A	G	A	G	-0.0074	-0.00141848	0.8716	0.86332	0.00291453	0.630001	472174	telomere length	0.0017	8.747e-06	7347	methionine	M01302	0.00257239	18.9429
775	rs9410970	A	C	A	C	-0.0068	-0.00067913	0.2201	0.214711	0.00245107	0.780001	472174	telomere length	0.0015	5.493e-06	7347	methionine	M01302	0.00278941	20.5455
776	rs9598459	A	G	A	G	0.0079	-0.00444209	0.896	0.890488	0.00321042	0.17	472174	telomere length	0.0017	5.172e-06	7347	methionine	M01302	0.0029307	21.5893
777	rs10166484	T	C	T	C	-0.0121	0.00025279	0.3157	0.320387	0.00213965	0.91	472174	telomere length	0.0027	5.291e-06	6946	malate	M01303	0.00288307	20.0779
778	rs10899384	A	G	A	G	0.0139	0.00135594	0.3819	0.371503	0.00209499	0.52	472174	telomere length	0.0026	1.27e-07	6946	malate	M01303	0.00409793	28.5731
779	rs10990303	T	C	T	C	-0.0129	-0.00108656	0.2309	0.231079	0.00242579	0.649999	472174	telomere length	0.0028	3.938e-06	6946	malate	M01303	0.00304652	21.2197
780	rs12713120	T	C	T	C	0.0122	-0.00154088	0.7564	0.759703	0.00236705	0.52	472174	telomere length	0.0027	6.742e-06	6946	malate	M01303	0.00293078	20.4111
781	rs1939471	A	G	A	G	-0.0123	0.00159944	0.7209	0.704384	0.00220546	0.47	472174	telomere length	0.0027	4.063e-06	6946	malate	M01303	0.00297887	20.7471
782	rs2026395	A	T	A	T	-0.0116	-0.00406504	0.6013	0.609671	0.00206375	0.0490004	472174	telomere length	0.0026	9.821e-06	6946	malate	M01303	0.00285754	19.8996
783	rs2288867	T	C	T	C	-0.0132	0.00446023	0.2334	0.250686	0.00231353	0.0539995	472174	telomere length	0.0027	1.018e-06	6946	malate	M01303	0.00342921	23.8944
784	rs26724	A	G	A	G	0.014	0.00058338	0.3507	0.352987	0.00209375	0.780001	472174	telomere length	0.0026	1.258e-07	6946	malate	M01303	0.00415686	28.9857
785	rs2869990	T	C	T	C	-0.0125	0.00199944	0.7192	0.718183	0.00222053	0.37	472174	telomere length	0.0027	2.831e-06	6946	malate	M01303	0.00307624	21.4273
786	rs4768795	T	G	T	G	0.0195	0.0007042	0.3587	0.433577	0.00201471	0.73	472174	telomere length	0.0043	6.189e-06	6946	malate	M01303	0.00295198	20.5592
787	rs690191	T	C	T	C	-0.0121	-0.00042375	0.7821	0.77885	0.0024126	0.86	472174	telomere length	0.0027	9.234e-06	6946	malate	M01303	0.00288307	20.0779
788	rs7010256	C	G	C	G	0.1003	8.357e-05	0.0158	0.018666	0.0074682	0.99	472174	telomere length	0.0224	7.575e-06	1578	malate	M01303	0.0125463	20.0242
789	rs726900	T	G	T	G	0.0173	-0.00047943	0.8497	0.845135	0.0027684	0.86	472174	telomere length	0.0036	1.592e-06	6946	malate	M01303	0.00331368	23.0867
790	rs7503429	A	C	A	C	-0.016	0.00518644	0.4255	0.424879	0.0020541	0.012	472174	telomere length	0.0026	1.635e-09	6946	malate	M01303	0.00542247	37.8589
791	rs912170	A	G	A	G	-0.0186	-0.00147451	0.8773	0.866141	0.00299897	0.62	472174	telomere length	0.0036	2.089e-07	6946	malate	M01303	0.00382843	26.6868
792	rs9471841	T	C	T	C	-0.0275	-0.00067235	0.0526	0.063419	0.00419015	0.87	472174	telomere length	0.0062	9.844e-06	6946	malate	M01303	0.00282435	19.6679
793	rs10112003	A	G	A	G	0.0158	-0.00210931	0.0782	0.080907	0.0036856	0.57	472174	telomere length	0.0033	1.734e-06	7352	palmitate (16:0)	M01336	0.00310834	22.9175
794	rs10199787	T	C	T	C	0.0077	0.00121082	0.6173	0.606186	0.00206258	0.56	472174	telomere length	0.0017	6.198e-06	7352	palmitate (16:0)	M01336	0.00278271	20.51
795	rs10242171	A	G	A	G	-0.0121	-0.00046581	0.1355	0.146761	0.00286807	0.87	472174	telomere length	0.0026	3.727e-06	7352	palmitate (16:0)	M01336	0.00293725	21.6524
796	rs11118120	A	C	A	C	-0.0137	-0.00243568	0.8495	0.851544	0.00286047	0.39	472174	telomere length	0.0029	3.158e-06	7352	palmitate (16:0)	M01336	0.00302638	22.3114
797	rs11133892	A	G	A	G	0.0089	-0.00037318	0.4427	0.443246	0.00204016	0.85	472174	telomere length	0.0017	1.559e-07	7352	palmitate (16:0)	M01336	0.00371416	27.4008
798	rs11193635	T	C	T	C	0.0087	-0.00182625	0.6724	0.678899	0.00216472	0.4	472174	telomere length	0.0018	7.342e-07	7352	palmitate (16:0)	M01336	0.00316745	23.3548
799	rs11222474	T	G	T	G	-0.0082	-0.00040671	0.6036	0.604972	0.00206618	0.84	472174	telomere length	0.0017	1.42e-06	7352	palmitate (16:0)	M01336	0.00315466	23.2601
800	rs11940037	T	C	T	C	0.0121	-0.00196132	0.8408	0.822878	0.00261415	0.450001	472174	telomere length	0.0025	1.241e-06	7352	palmitate (16:0)	M01336	0.00317617	23.4192
801	rs12147529	A	G	A	G	0.0078	-0.00027065	0.4485	0.468676	0.00201712	0.89	472174	telomere length	0.0017	5.917e-06	7352	palmitate (16:0)	M01336	0.00285525	21.0462
802	rs12200468	A	G	A	G	0.0111	-0.00365175	0.8245	0.818098	0.00259373	0.16	472174	telomere length	0.0025	6.851e-06	7352	palmitate (16:0)	M01336	0.00267422	19.7082
803	rs12353451	A	G	A	G	-0.0229	0.00558277	0.0373	0.047131	0.00474812	0.24	472174	telomere length	0.0049	3.123e-06	7352	palmitate (16:0)	M01336	0.002962	21.8354
804	rs12931268	T	C	T	C	-0.0087	-0.00264069	0.6329	0.639306	0.00208205	0.2	472174	telomere length	0.0017	2.907e-07	7352	palmitate (16:0)	M01336	0.00354969	26.1832
805	rs13355979	A	G	A	G	-0.0078	-0.00024514	0.5663	0.553385	0.00201918	0.9	472174	telomere length	0.0017	3.942e-06	7352	palmitate (16:0)	M01336	0.00285525	21.0462
806	rs1348656	T	C	T	C	-0.0117	0.00120023	0.798	0.795688	0.0025054	0.630001	472174	telomere length	0.0024	9.069e-07	7352	palmitate (16:0)	M01336	0.00322212	23.7592
807	rs1466228	T	C	T	C	-0.0234	0.00779039	0.035	0.045198	0.00481067	0.11	472174	telomere length	0.0051	4.185e-06	7352	palmitate (16:0)	M01336	0.00285525	21.0462
808	rs2190223	A	G	A	G	0.0076	0.00414015	0.5733	0.57852	0.00203094	0.0409996	472174	telomere length	0.0017	7.691e-06	7352	palmitate (16:0)	M01336	0.0027111	19.9807
809	rs2931383	T	G	T	G	0.0078	-0.00326581	0.5816	0.568789	0.00202658	0.11	472174	telomere length	0.0017	4.678e-06	7352	palmitate (16:0)	M01336	0.00285525	21.0462
810	rs4408	A	G	A	G	0.0107	-0.00483221	0.1844	0.217275	0.00257852	0.061	472174	telomere length	0.0024	9.964e-06	7352	palmitate (16:0)	M01336	0.00269629	19.8713
811	rs4420815	A	G	A	G	-0.015	0.00130395	0.143	0.152206	0.00277795	0.64	472174	telomere length	0.003	5.733e-07	5586	palmitate (16:0)	M01336	0.00445553	24.991
812	rs4957697	A	G	A	G	-0.0081	-0.00136504	0.4208	0.434199	0.00202127	0.5	472174	telomere length	0.0017	1.733e-06	7352	palmitate (16:0)	M01336	0.00307842	22.6962
813	rs577266	A	C	A	C	-0.009	0.00233892	0.637	0.631405	0.00209625	0.26	472174	telomere length	0.002	6.795e-06	5586	palmitate (16:0)	M01336	0.00361204	20.2427
814	rs603424	A	G	A	G	0.0151	-0.00285877	0.1836	0.189364	0.00261706	0.27	472174	telomere length	0.0024	2.455e-10	7352	palmitate (16:0)	M01336	0.00535542	39.5743
815	rs6540294	A	C	A	C	-0.008	-0.00287411	0.451	0.46302	0.00202591	0.16	472174	telomere length	0.0017	2.872e-06	7352	palmitate (16:0)	M01336	0.0030031	22.1393
816	rs7565567	A	C	A	C	-0.042	0.00983629	0.982	0.967304	0.00591212	0.0959997	472174	telomere length	0.009	3.061e-06	5586	palmitate (16:0)	M01336	0.0038835	21.77
817	rs802993	A	G	A	G	-0.0278	-0.00902271	0.0685	0.069274	0.00397227	0.0230001	472174	telomere length	0.0063	9.106e-06	1766	palmitate (16:0)	M01336	0.0109057	19.4499
818	rs942888	A	G	A	G	-0.0076	0.0007515	0.4776	0.491395	0.00201752	0.709999	472174	telomere length	0.0017	6.292e-06	7352	palmitate (16:0)	M01336	0.0027111	19.9807
819	rs9809122	A	G	A	G	-0.008	0.00264231	0.5296	0.515531	0.00200168	0.19	472174	telomere length	0.0017	2.445e-06	7352	palmitate (16:0)	M01336	0.0030031	22.1393
820	rs10021069	T	C	T	C	0.031	-0.00884559	0.9664	0.958354	0.00499955	0.0769999	472174	telomere length	0.0067	4.065e-06	7335	nonadecanoate (19:0)	M01356	0.0029101	21.402
821	rs10156335	A	G	A	G	-0.0153	-0.00035697	0.8473	0.839996	0.00275727	0.9	472174	telomere length	0.0034	7.174e-06	7335	nonadecanoate (19:0)	M01356	0.00275314	20.2445
822	rs11118895	T	C	T	C	0.0202	-0.00116573	0.4675	0.422837	0.0020208	0.56	472174	telomere length	0.0045	7.155e-06	1755	nonadecanoate (19:0)	M01356	0.0113512	20.1272
823	rs11674467	T	C	T	C	0.0148	-8.059e-05	0.4181	0.420459	0.00203082	0.97	472174	telomere length	0.003	7.005e-07	7335	nonadecanoate (19:0)	M01356	0.00330706	24.3311
824	rs11780703	T	C	T	C	-0.0127	0.00237967	0.7557	0.746277	0.00230632	0.3	472174	telomere length	0.0026	9.892e-07	7335	nonadecanoate (19:0)	M01356	0.00324228	23.853
825	rs11824733	T	C	T	C	0.072	-0.00169599	0.0212	0.02492	0.00644673	0.79	472174	telomere length	0.0161	7.644e-06	1755	nonadecanoate (19:0)	M01356	0.0112672	19.9764
826	rs17066836	C	G	C	G	-0.0707	-0.0121464	0.0202	0.019608	0.00732818	0.0969996	472174	telomere length	0.0157	6.243e-06	1755	nonadecanoate (19:0)	M01356	0.0114228	20.2556
827	rs17511568	T	C	T	C	0.0152	-0.00072525	0.8423	0.829348	0.00270536	0.79	472174	telomere length	0.0033	5.26e-06	7335	nonadecanoate (19:0)	M01356	0.00288406	21.21
828	rs1801838	T	C	T	C	-0.0469	0.00077111	0.9655	0.885204	0.00315186	0.81	472174	telomere length	0.0105	8.513e-06	7335	nonadecanoate (19:0)	M01356	0.00271261	19.9457
829	rs281216	T	G	T	G	0.0205	-0.00693342	0.9184	0.916825	0.00361908	0.0549997	472174	telomere length	0.0043	1.704e-06	7335	nonadecanoate (19:0)	M01356	0.00308907	22.7223
830	rs4472784	T	C	T	C	-0.0118	-0.00219374	0.3048	0.313151	0.00216423	0.31	472174	telomere length	0.0026	4.782e-06	7335	nonadecanoate (19:0)	M01356	0.00280027	20.592
831	rs603424	A	G	A	G	0.0182	-0.00285877	0.1833	0.189364	0.00261706	0.27	472174	telomere length	0.0032	2.229e-08	7335	nonadecanoate (19:0)	M01356	0.00439068	32.3388
832	rs6486528	C	G	C	G	0.0228	-0.00244104	0.9236	0.91084	0.00362476	0.5	472174	telomere length	0.0049	3.302e-06	7335	nonadecanoate (19:0)	M01356	0.00294305	21.6451
833	rs9291034	T	C	T	C	-0.0117	-0.00204327	0.4068	0.415273	0.00203394	0.32	472174	telomere length	0.0026	5.416e-06	7335	nonadecanoate (19:0)	M01356	0.00275314	20.2445
834	rs9543361	T	C	T	C	-0.0514	-0.00708948	0.0422	0.045723	0.00483616	0.14	472174	telomere length	0.011	3.182e-06	1755	nonadecanoate (19:0)	M01356	0.0122884	21.8095
835	rs10021069	T	C	T	C	0.0238	-0.00884559	0.9663	0.958354	0.00499955	0.0769999	472174	telomere length	0.005	1.81e-06	7355	stearate (18:0)	M01358	0.00307111	22.6514
836	rs10152773	T	C	T	C	-0.0224	0.00031013	0.0425	0.050322	0.00460583	0.95	472174	telomere length	0.0049	4.733e-06	7355	stearate (18:0)	M01358	0.00283328	20.8923
837	rs10160169	A	G	A	G	0.0084	-0.00175584	0.6329	0.618281	0.00207127	0.4	472174	telomere length	0.0018	3.777e-06	7355	stearate (18:0)	M01358	0.00295221	21.7719
838	rs10242171	A	G	A	G	-0.012	-0.00046581	0.1356	0.146761	0.00286807	0.87	472174	telomere length	0.0026	4.246e-06	7355	stearate (18:0)	M01358	0.00288787	21.296
839	rs1075227	T	C	T	C	0.009	-0.00071111	0.552	0.557791	0.00202235	0.73	472174	telomere length	0.002	6.795e-06	5590	stearate (18:0)	M01358	0.00360946	20.2428
840	rs10853932	T	C	T	C	0.008	-0.00175455	0.345	0.366343	0.00208505	0.4	472174	telomere length	0.0018	5.449e-06	7355	stearate (18:0)	M01358	0.00267847	19.7477
841	rs11118120	A	C	A	C	-0.0121	-0.00243568	0.8531	0.851544	0.00286047	0.39	472174	telomere length	0.0025	1.176e-06	7355	stearate (18:0)	M01358	0.00317488	23.4192
842	rs11940037	T	C	T	C	0.0125	-0.00196132	0.8408	0.822878	0.00261415	0.450001	472174	telomere length	0.0025	7.006e-07	7355	stearate (18:0)	M01358	0.00338753	24.9932
843	rs12353451	A	G	A	G	-0.0223	0.00558277	0.0373	0.047131	0.00474812	0.24	472174	telomere length	0.0049	6.061e-06	7355	stearate (18:0)	M01358	0.00280811	20.7062
844	rs1237044	T	C	T	C	0.0081	0.00033581	0.5836	0.576645	0.00205918	0.87	472174	telomere length	0.0018	5.097e-06	7355	stearate (18:0)	M01358	0.00274567	20.2445
845	rs13355979	A	G	A	G	-0.0076	-0.00024514	0.5665	0.553385	0.00201918	0.9	472174	telomere length	0.0017	6.232e-06	7355	stearate (18:0)	M01358	0.00270999	19.9807
846	rs1348656	T	C	T	C	-0.0137	0.00120023	0.798	0.795688	0.0025054	0.630001	472174	telomere length	0.0024	1.169e-08	7355	stearate (18:0)	M01358	0.00441079	32.5762
847	rs1426441	A	G	A	G	0.0113	0.00180886	0.1423	0.160576	0.00274684	0.51	472174	telomere length	0.0025	4.871e-06	7355	stearate (18:0)	M01358	0.00277006	20.4248
848	rs1477025	T	C	T	C	0.0087	0.00148419	0.6547	0.646729	0.0021164	0.48	472174	telomere length	0.0017	4.828e-07	7355	stearate (18:0)	M01358	0.00354825	26.1832
849	rs1662999	T	C	T	C	0.0079	0.00125243	0.6325	0.608765	0.00206832	0.54	472174	telomere length	0.0017	4.209e-06	7355	stearate (18:0)	M01358	0.00292752	21.5893
850	rs1922419	A	G	A	G	-0.0182	-0.00025692	0.7807	0.766438	0.00236877	0.91	472174	telomere length	0.0039	3.365e-06	1765	stearate (18:0)	M01358	0.0121883	21.7531
851	rs2100884	T	C	T	C	-0.0084	-0.00228543	0.4375	0.449659	0.00202322	0.26	472174	telomere length	0.0017	8.6e-07	7355	stearate (18:0)	M01358	0.00330856	24.4086
852	rs2115366	T	C	T	C	-0.0079	-0.00517419	0.4418	0.44208	0.0020184	0.01	472174	telomere length	0.0017	3.927e-06	7355	stearate (18:0)	M01358	0.00292752	21.5893
853	rs216283	A	C	A	C	0.008	0.00071475	0.4171	0.424319	0.00205099	0.73	472174	telomere length	0.0017	2.631e-06	7355	stearate (18:0)	M01358	0.00300188	22.1393
854	rs2280248	A	G	A	G	-0.0077	-0.000593	0.4808	0.472601	0.00201466	0.77	472174	telomere length	0.0017	5.545e-06	7355	stearate (18:0)	M01358	0.00278158	20.51
855	rs2489020	T	C	T	C	-0.0081	-0.00023987	0.5262	0.513619	0.00202734	0.91	472174	telomere length	0.0017	2.3e-06	7355	stearate (18:0)	M01358	0.00307717	22.6962
856	rs281216	T	G	T	G	0.0149	-0.00693342	0.9187	0.916825	0.00361908	0.0549997	472174	telomere length	0.0033	8.264e-06	7355	stearate (18:0)	M01358	0.00276414	20.381
857	rs3087751	A	C	A	C	0.0078	0.00131135	0.423	0.443503	0.00200734	0.51	472174	telomere length	0.0017	5.234e-06	7355	stearate (18:0)	M01358	0.00285409	21.0462
858	rs3748771	T	G	T	G	-0.0671	0.00819871	0.9877	0.984526	0.00863557	0.34	472174	telomere length	0.0149	6.346e-06	1765	stearate (18:0)	M01358	0.0113597	20.2572
859	rs3793900	A	C	A	C	-0.0078	0.00461522	0.6337	0.636547	0.00209043	0.0269998	472174	telomere length	0.0017	5.733e-06	7355	stearate (18:0)	M01358	0.00285409	21.0462
860	rs3863373	A	C	A	C	-0.008	0.00099653	0.3335	0.337567	0.00211537	0.64	472174	telomere length	0.0017	4.205e-06	7355	stearate (18:0)	M01358	0.00300188	22.1393
861	rs4420815	A	G	A	G	-0.014	0.00130395	0.143	0.152206	0.00277795	0.64	472174	telomere length	0.003	3.061e-06	5590	stearate (18:0)	M01358	0.00388073	21.77
862	rs4507103	A	G	A	G	0.0077	0.00138438	0.397	0.39624	0.00204187	0.5	472174	telomere length	0.0017	6.893e-06	7355	stearate (18:0)	M01358	0.00278158	20.51
863	rs4710948	A	G	A	G	-0.0085	0.00491227	0.3382	0.3434	0.0021147	0.02	472174	telomere length	0.0017	6.939e-07	7355	stearate (18:0)	M01358	0.00338753	24.9932
864	rs4750059	C	G	C	G	-0.0134	-0.00050648	0.7956	0.745348	0.00229047	0.82	472174	telomere length	0.003	6.492e-06	7355	stearate (18:0)	M01358	0.00270525	19.9457
865	rs603424	A	G	A	G	0.0225	-0.00285877	0.1835	0.189364	0.00261706	0.27	472174	telomere length	0.0024	6.064e-21	7355	stearate (18:0)	M01358	0.0118087	87.8667
866	rs6453594	A	G	A	G	-0.0108	-0.0008731	0.2196	0.236422	0.00236089	0.709999	472174	telomere length	0.0024	7.008e-06	7355	stearate (18:0)	M01358	0.00274567	20.2445
867	rs6733405	A	G	A	G	-0.0082	0.00158416	0.3867	0.386021	0.00206723	0.44	472174	telomere length	0.0017	2.415e-06	7355	stearate (18:0)	M01358	0.00315337	23.2601
868	rs6883481	T	C	T	C	0.0077	-0.00103551	0.4737	0.47993	0.00201507	0.61	472174	telomere length	0.0017	6.17e-06	7355	stearate (18:0)	M01358	0.00278158	20.51
869	rs727892	A	G	A	G	0.0083	-0.00082748	0.5021	0.514267	0.00201935	0.68	472174	telomere length	0.0017	8.15e-07	7355	stearate (18:0)	M01358	0.0032305	23.8309
870	rs7583745	T	C	T	C	-0.0262	-0.00024127	0.8839	0.904718	0.00340443	0.94	472174	telomere length	0.0055	1.487e-06	1765	stearate (18:0)	M01358	0.0126936	22.6665
871	rs7681360	A	G	A	G	0.0078	-0.00480994	0.5825	0.575581	0.0020308	0.0179999	472174	telomere length	0.0017	4.186e-06	7355	stearate (18:0)	M01358	0.00285409	21.0462
872	rs7996008	A	G	A	G	0.0079	-0.00232684	0.2935	0.305872	0.00218347	0.29	472174	telomere length	0.0017	5.685e-06	7355	stearate (18:0)	M01358	0.00292752	21.5893
873	rs954820	A	G	A	G	0.0083	-0.00024795	0.5619	0.564352	0.0020357	0.9	472174	telomere length	0.0018	2.57e-06	7355	stearate (18:0)	M01358	0.00288254	21.2566
874	rs9568232	T	C	T	C	0.0126	0.00066487	0.1152	0.074912	0.00390361	0.86	472174	telomere length	0.0028	5.056e-06	7355	stearate (18:0)	M01358	0.00274567	20.2445
875	rs9809122	A	G	A	G	-0.0087	0.00264231	0.5295	0.515531	0.00200168	0.19	472174	telomere length	0.0017	3.924e-07	7355	stearate (18:0)	M01358	0.00354825	26.1832
876	rs10112003	A	G	A	G	0.019	-0.00210931	0.0783	0.080907	0.0036856	0.57	472174	telomere length	0.004	2.412e-06	7323	oleate (18:1n9)	M01359	0.00307158	22.5563
877	rs10242171	A	G	A	G	-0.0154	-0.00046581	0.135	0.146761	0.00286807	0.87	472174	telomere length	0.0033	4.315e-06	7323	oleate (18:1n9)	M01359	0.00296507	21.7718
878	rs10746614	A	G	A	G	-0.0114	-0.00022488	0.2333	0.244431	0.00235168	0.92	472174	telomere length	0.0025	4.049e-06	7323	oleate (18:1n9)	M01359	0.00283145	20.7879
879	rs11118120	A	C	A	C	-0.0142	-0.00243568	0.8514	0.851544	0.00286047	0.39	472174	telomere length	0.0031	6.009e-06	7323	oleate (18:1n9)	M01359	0.00285708	20.9766
880	rs11133892	A	G	A	G	0.012	-0.00037318	0.4423	0.443246	0.00204016	0.85	472174	telomere length	0.0023	2.648e-07	7323	oleate (18:1n9)	M01359	0.00370345	27.2137
881	rs12451448	A	G	A	G	-0.0116	-0.00526958	0.2677	0.278864	0.00225479	0.0189998	472174	telomere length	0.0025	2.298e-06	7323	oleate (18:1n9)	M01359	0.00293138	21.5237
882	rs13019537	C	G	C	G	0.0157	-0.00794438	0.841	0.845935	0.00279408	0.00449997	472174	telomere length	0.0032	7.521e-07	7323	oleate (18:1n9)	M01359	0.00327631	24.0647
883	rs1348656	T	C	T	C	-0.0172	0.00120023	0.7976	0.795688	0.0025054	0.630001	472174	telomere length	0.003	1.058e-08	7323	oleate (18:1n9)	M01359	0.00446869	32.8621
884	rs17495226	A	G	A	G	0.0216	0.00757155	0.0566	0.053577	0.00443526	0.0879995	472174	telomere length	0.0047	5.667e-06	7323	oleate (18:1n9)	M01359	0.00287589	21.1151
885	rs1922578	A	G	A	G	-0.0391	0.00223079	0.9821	0.979736	0.00731567	0.760001	472174	telomere length	0.0088	9.363e-06	7323	oleate (18:1n9)	M01359	0.00268862	19.7365
886	rs2017823	A	G	A	G	0.0142	0.00325082	0.841	0.832657	0.00267723	0.22	472174	telomere length	0.0031	4.849e-06	7323	oleate (18:1n9)	M01359	0.00285708	20.9766
887	rs35350	A	G	A	G	0.0376	0.00661316	0.9692	0.972386	0.00609125	0.28	472174	telomere length	0.0083	5.443e-06	7323	oleate (18:1n9)	M01359	0.00279457	20.5164
888	rs4287543	A	G	A	G	0.015	0.00038417	0.8771	0.858676	0.00299513	0.9	472174	telomere length	0.0033	4.542e-06	7323	oleate (18:1n9)	M01359	0.00281347	20.6555
889	rs4353846	T	C	T	C	-0.0112	-0.0010925	0.5643	0.549189	0.00202164	0.59	472174	telomere length	0.0023	1.7e-06	7323	oleate (18:1n9)	M01359	0.00322766	23.7062
890	rs4573205	T	G	T	G	-0.0146	-0.00062553	0.8698	0.867981	0.00298637	0.83	472174	telomere length	0.0033	8.717e-06	7323	oleate (18:1n9)	M01359	0.00266581	19.5686
891	rs4654501	A	G	A	G	0.011	0.00126964	0.7667	0.763168	0.00237462	0.59	472174	telomere length	0.0025	7.407e-06	7323	oleate (18:1n9)	M01359	0.00263675	19.3547
892	rs6453591	A	T	A	T	0.0133	0.00087177	0.771	0.763577	0.00236093	0.709999	472174	telomere length	0.0025	8.55e-08	7323	oleate (18:1n9)	M01359	0.00384998	28.2947
893	rs7898173	A	G	A	G	-0.0138	-0.00384192	0.1431	0.133414	0.00298838	0.2	472174	telomere length	0.0031	8.957e-06	7323	oleate (18:1n9)	M01359	0.00269881	19.8114
894	rs7951538	C	G	C	G	-0.0107	0.00317044	0.7061	0.704305	0.00221632	0.15	472174	telomere length	0.0024	8.092e-06	7323	oleate (18:1n9)	M01359	0.00270694	19.8713
895	rs9861865	C	G	C	G	-0.0107	0.00328289	0.3196	0.323487	0.00213412	0.12	472174	telomere length	0.0024	8.06e-06	7323	oleate (18:1n9)	M01359	0.00270694	19.8713
896	rs10509840	A	G	A	G	-0.0119	-0.00015833	0.6879	0.748581	0.00233366	0.95	472174	telomere length	0.0026	4.225e-06	7063	pentadecanoate (15:0)	M01361	0.00295714	20.9423
897	rs11036893	T	C	T	C	-0.013	-0.00254357	0.3592	0.360701	0.00208511	0.22	472174	telomere length	0.0025	3.005e-07	7063	pentadecanoate (15:0)	M01361	0.0038138	27.0323
898	rs11245200	T	C	T	C	0.018	0.00036306	0.1119	0.106909	0.00326204	0.91	472174	telomere length	0.004	8.941e-06	7063	pentadecanoate (15:0)	M01361	0.00285886	20.2443
899	rs11791164	T	G	T	G	0.0196	0.00125799	0.0803	0.099321	0.00337254	0.709999	472174	telomere length	0.0043	4.345e-06	7063	pentadecanoate (15:0)	M01361	0.00293299	20.7708
900	rs16830012	T	G	T	G	-0.0328	-0.00134267	0.9719	0.968492	0.00574589	0.82	472174	telomere length	0.0073	7.407e-06	7063	pentadecanoate (15:0)	M01361	0.00285019	20.1827
901	rs17056226	T	G	T	G	0.0153	0.00187835	0.1416	0.149419	0.00280611	0.5	472174	telomere length	0.0034	7.065e-06	7063	pentadecanoate (15:0)	M01361	0.00285886	20.2443
902	rs17385848	A	G	A	G	0.0122	-0.00269295	0.6443	0.670027	0.00214646	0.21	472174	telomere length	0.0025	1.162e-06	7063	pentadecanoate (15:0)	M01361	0.00336038	23.8077
903	rs17773390	A	G	A	G	0.0123	0.00077677	0.2915	0.307414	0.0021599	0.719999	472174	telomere length	0.0026	3.254e-06	7063	pentadecanoate (15:0)	M01361	0.00315864	22.3738
904	rs3135095	A	G	A	G	-0.0117	-0.00380875	0.2993	0.312863	0.00215548	0.0769999	472174	telomere length	0.0025	3.918e-06	7063	pentadecanoate (15:0)	M01361	0.00309142	21.8962
905	rs3900774	T	G	T	G	0.061	0.00089437	0.988	0.966661	0.00587439	0.88	472174	telomere length	0.013	2.701e-06	5363	pentadecanoate (15:0)	M01361	0.00408871	22.0095
906	rs4960640	T	C	T	C	-0.0285	0.00304383	0.9667	0.96137	0.0051792	0.56	472174	telomere length	0.0064	9.695e-06	7063	pentadecanoate (15:0)	M01361	0.00279977	19.8247
907	rs6471261	T	G	T	G	0.0115	0.0019954	0.2806	0.302657	0.0022005	0.36	472174	telomere length	0.0025	6.164e-06	7063	pentadecanoate (15:0)	M01361	0.00298695	21.154
908	rs6472299	A	G	A	G	-0.0149	0.00578033	0.8381	0.830769	0.00270644	0.0329997	472174	telomere length	0.0033	7.866e-06	7063	pentadecanoate (15:0)	M01361	0.00287809	20.3808
909	rs6783294	A	G	A	G	-0.0213	0.00244049	0.4281	0.376614	0.00206751	0.24	472174	telomere length	0.0045	2.41e-06	1700	pentadecanoate (15:0)	M01361	0.0130077	22.3781
910	rs6887589	A	G	A	G	-0.0142	5.238e-06	0.7787	0.778301	0.00243194	1	472174	telomere length	0.0026	4.33e-08	7063	pentadecanoate (15:0)	M01361	0.00420543	29.82
911	rs7710912	A	G	A	G	-0.0189	0.00702439	0.0728	0.074863	0.00380937	0.0649995	472174	telomere length	0.0042	8.302e-06	7063	pentadecanoate (15:0)	M01361	0.00285886	20.2443
912	rs7791503	T	C	T	C	0.0126	0.00202255	0.269	0.268791	0.00227037	0.37	472174	telomere length	0.0026	9.648e-07	7063	pentadecanoate (15:0)	M01361	0.00331408	23.4786
913	rs8098317	T	G	T	G	-0.0119	0.00412289	0.7857	0.78133	0.0024283	0.0899995	472174	telomere length	0.0026	6.643e-06	7063	pentadecanoate (15:0)	M01361	0.00295714	20.9423
914	rs961959	A	C	A	C	-0.0121	-0.00297735	0.1925	0.20628	0.00247768	0.23	472174	telomere length	0.0027	5.262e-06	7063	pentadecanoate (15:0)	M01361	0.00283544	20.078
915	rs10005295	A	G	A	G	-0.0634	-0.00199098	0.0267	0.046911	0.00475509	0.68	472174	telomere length	0.0136	3.398e-06	1768	myristate (14:0)	M01365	0.0121426	21.7075
916	rs10164158	A	G	A	G	0.0229	0.00159385	0.0577	0.066095	0.0040946	0.7	472174	telomere length	0.005	4.179e-06	7362	myristate (14:0)	M01365	0.00284118	20.9707
917	rs10831497	A	G	A	G	0.0126	-0.00370534	0.2209	0.232255	0.00237749	0.12	472174	telomere length	0.0028	4.968e-06	7362	myristate (14:0)	M01365	0.00274307	20.2445
918	rs11118120	A	C	A	C	-0.0175	-0.00243568	0.8534	0.851544	0.00286047	0.39	472174	telomere length	0.0033	1.709e-07	7362	myristate (14:0)	M01365	0.00380537	28.1145
919	rs12250605	T	C	T	C	0.0122	-0.00166888	0.751	0.7503	0.00231656	0.47	472174	telomere length	0.0026	2.015e-06	7362	myristate (14:0)	M01365	0.00298181	22.0118
920	rs12426539	T	C	T	C	0.0405	-0.00450912	0.0306	0.041771	0.00505772	0.37	472174	telomere length	0.0091	9.311e-06	7362	myristate (14:0)	M01365	0.00268327	19.802
921	rs12967799	A	C	A	C	0.0193	0.00168447	0.0794	0.07748	0.00373774	0.649999	472174	telomere length	0.0043	6.129e-06	7362	myristate (14:0)	M01365	0.00272895	20.14
922	rs13393013	A	G	A	G	0.0415	-0.00068329	0.0218	0.032532	0.00572119	0.9	472174	telomere length	0.0085	1.075e-06	7362	myristate (14:0)	M01365	0.00322744	23.8309
923	rs17155949	T	C	T	C	0.0698	-0.00826049	0.9746	0.985645	0.00849879	0.33	472174	telomere length	0.0153	4.752e-06	1768	myristate (14:0)	M01365	0.0116349	20.7891
924	rs1936396	A	G	A	G	-0.0118	0.00104637	0.2253	0.217013	0.00242991	0.67	472174	telomere length	0.0026	5.67e-06	7362	myristate (14:0)	M01365	0.00279003	20.592
925	rs314241	T	C	T	C	-0.0114	-0.00206593	0.4625	0.451684	0.00202409	0.31	472174	telomere length	0.0025	5.249e-06	7362	myristate (14:0)	M01365	0.00281649	20.788
926	rs35350	A	G	A	G	0.0397	0.00661316	0.9722	0.972386	0.00609125	0.28	472174	telomere length	0.0089	8.097e-06	7362	myristate (14:0)	M01365	0.00269546	19.8922
927	rs3759526	T	C	T	C	-0.0209	-0.00281119	0.0806	0.083458	0.00367005	0.44	472174	telomere length	0.0043	8.927e-07	7362	myristate (14:0)	M01365	0.00319866	23.6177
928	rs4109037	A	T	A	T	0.0162	0.00285205	0.146	0.139665	0.00290532	0.33	472174	telomere length	0.0033	9.489e-07	7362	myristate (14:0)	M01365	0.00326277	24.0926
929	rs4420815	A	G	A	G	-0.019	0.00130395	0.143	0.152206	0.00277795	0.64	472174	telomere length	0.004	2.034e-06	5594	myristate (14:0)	M01365	0.00401714	22.5544
930	rs453612	T	C	T	C	0.0114	0.00195146	0.3549	0.350368	0.00210176	0.35	472174	telomere length	0.0025	5.854e-06	7362	myristate (14:0)	M01365	0.00281649	20.788
931	rs4710948	A	G	A	G	-0.0115	0.00491227	0.3383	0.3434	0.0021147	0.02	472174	telomere length	0.0025	4.85e-06	7362	myristate (14:0)	M01365	0.00286598	21.1543
932	rs603424	A	G	A	G	0.0162	-0.00285877	0.1832	0.189364	0.00261706	0.27	472174	telomere length	0.0032	5.756e-07	7362	myristate (14:0)	M01365	0.00346917	25.6219
933	rs6467872	A	C	A	C	0.0114	0.00336564	0.6087	0.59073	0.00205255	0.1	472174	telomere length	0.0025	5.639e-06	7362	myristate (14:0)	M01365	0.00281649	20.788
934	rs6665988	A	C	A	C	-0.0115	0.00346011	0.7127	0.694677	0.00219188	0.11	472174	telomere length	0.0026	9.113e-06	7362	myristate (14:0)	M01365	0.00265033	19.5583
935	rs670365	A	G	A	G	0.039	0.00424732	0.0903	0.157574	0.00274619	0.12	472174	telomere length	0.0088	9.48e-06	1768	myristate (14:0)	M01365	0.0109871	19.6188
936	rs7016645	T	C	T	C	-0.0117	0.0012305	0.253	0.261741	0.00227901	0.59	472174	telomere length	0.0026	8.442e-06	7362	myristate (14:0)	M01365	0.00274307	20.2445
937	rs7796330	T	C	T	C	0.0116	-0.00284648	0.2727	0.266955	0.00226437	0.21	472174	telomere length	0.0026	7.927e-06	7362	myristate (14:0)	M01365	0.0026965	19.8999
938	rs11184997	A	T	A	T	0.0179	0.00116532	0.2894	0.276066	0.00226668	0.61	472174	telomere length	0.0039	6.013e-06	7345	pipecolate	M01444	0.00285984	21.06
939	rs11718405	T	C	T	C	0.0216	-0.00371174	0.8358	0.83385	0.00267915	0.17	472174	telomere length	0.0048	8.433e-06	7345	pipecolate	M01444	0.0027494	20.2445
940	rs12725284	T	C	T	C	0.0315	0.00215912	0.1606	0.242046	0.00234423	0.36	472174	telomere length	0.0056	1.72e-08	7345	pipecolate	M01444	0.0042893	31.632
941	rs1476414	C	G	C	G	0.0397	-0.00573974	0.0535	0.067016	0.00407888	0.16	472174	telomere length	0.0081	9.299e-07	7345	pipecolate	M01444	0.00325988	24.0156
942	rs3010320	A	T	A	T	-0.0205	-0.00414625	0.232	0.229009	0.00238073	0.0819993	472174	telomere length	0.0042	1.001e-06	7345	pipecolate	M01444	0.00323304	23.8172
943	rs35421463	A	G	A	G	0.0277	0.00032408	0.4033	0.400846	0.00204774	0.87	472174	telomere length	0.006	4.148e-06	1753	pipecolate	M01444	0.0120123	21.2893
944	rs3915237	T	G	T	G	-0.0182	0.0003692	0.7005	0.690361	0.00215333	0.86	472174	telomere length	0.004	5.519e-06	7345	pipecolate	M01444	0.00281066	20.6969
945	rs4443239	T	G	T	G	0.031	-0.00437394	0.7453	0.757158	0.00234045	0.0619998	472174	telomere length	0.0069	7.58e-06	1753	pipecolate	M01444	0.0113834	20.1618
946	rs4590377	T	C	T	C	-0.0178	0.00272611	0.7362	0.731289	0.00226965	0.23	472174	telomere length	0.004	8.786e-06	7345	pipecolate	M01444	0.0026888	19.7971
947	rs4717457	A	C	A	C	0.0233	-0.00138212	0.1392	0.146659	0.00284183	0.630001	472174	telomere length	0.0052	6.802e-06	7345	pipecolate	M01444	0.00272601	20.0718
948	rs6497209	A	G	A	G	0.019	0.00020134	0.2139	0.215932	0.00243113	0.93	472174	telomere length	0.0042	4.779e-06	7345	pipecolate	M01444	0.00277849	20.4593
949	rs699474	C	G	C	G	0.1282	-0.015231	0.0134	0.01404	0.0086962	0.08	472174	telomere length	0.0264	1.158e-06	1753	pipecolate	M01444	0.0132734	23.5544
950	rs7561932	T	C	T	C	0.0184	-0.00682358	0.7721	0.765619	0.00236854	0.004	472174	telomere length	0.0042	9.551e-06	7345	pipecolate	M01444	0.00260623	19.1875
951	rs7871735	T	G	T	G	0.0184	0.00035926	0.2953	0.292494	0.00219918	0.87	472174	telomere length	0.004	3.395e-06	7345	pipecolate	M01444	0.0028726	21.1542
952	rs9295427	A	G	A	G	0.0356	-0.00017796	0.9408	0.931591	0.00403943	0.96	472174	telomere length	0.0077	3.808e-06	7345	pipecolate	M01444	0.00290178	21.3698
953	rs9460045	T	C	T	C	-0.0529	0.00480102	0.9224	0.934514	0.00422846	0.26	472174	telomere length	0.0119	8.911e-06	1753	pipecolate	M01444	0.0111472	19.7388
954	rs10497426	T	C	T	C	0.012	-0.00113196	0.8064	0.813631	0.00258117	0.66	472174	telomere length	0.0026	4.466e-06	7307	ornithine	M01493	0.00290678	21.2959
955	rs10900040	T	C	T	C	-0.0144	0.00069644	0.8351	0.793656	0.00247296	0.780001	472174	telomere length	0.0031	3.401e-06	7307	ornithine	M01493	0.0029443	21.5716
956	rs10945970	T	C	T	C	-0.011	-0.00073975	0.3103	0.325485	0.00214282	0.73	472174	telomere length	0.0025	7.379e-06	7307	ornithine	M01493	0.00264251	19.3547
957	rs11701867	A	C	A	C	-0.0136	-0.00107374	0.1761	0.188038	0.00256692	0.68	472174	telomere length	0.0027	2.753e-07	7307	ornithine	M01493	0.00346024	25.3648
958	rs1192521	A	T	A	T	-0.0163	-0.00157016	0.7755	0.735655	0.00228431	0.49	472174	telomere length	0.0031	1.402e-07	7307	ornithine	M01493	0.0037694	27.6397
959	rs12300345	A	T	A	T	-0.0151	0.00088669	0.132	0.136522	0.0029315	0.760001	472174	telomere length	0.0034	7.452e-06	7307	ornithine	M01493	0.00269207	19.7186
960	rs13424082	A	G	A	G	-0.0125	0.00095285	0.1735	0.188011	0.00256727	0.709999	472174	telomere length	0.0026	1.799e-06	7307	ornithine	M01493	0.00315328	23.1076
961	rs2351725	A	T	A	T	-0.0119	-0.00137496	0.7947	0.789389	0.00246866	0.58	472174	telomere length	0.0026	5.841e-06	7307	ornithine	M01493	0.00285868	20.9425
962	rs4764034	A	G	A	G	-0.011	0.00122222	0.6869	0.698768	0.00217872	0.57	472174	telomere length	0.0024	7.669e-06	7307	ornithine	M01493	0.00286667	21.0012
963	rs6975921	A	G	A	G	0.0343	0.00482481	0.9095	0.909819	0.00357794	0.18	472174	telomere length	0.0071	1.246e-06	1766	ornithine	M01493	0.013043	23.312
964	rs1001210	T	C	T	C	-0.0106	0.00212985	0.8353	0.835227	0.00272355	0.43	472174	telomere length	0.0023	3.798e-06	7354	5-oxoproline	M01494	0.00287992	21.2343
965	rs10853533	A	C	A	C	0.0103	0.00175944	0.8743	0.874313	0.00303204	0.56	472174	telomere length	0.0023	6.086e-06	7354	5-oxoproline	M01494	0.00271965	20.0494
966	rs10890517	T	C	T	C	-0.0197	-0.00692874	0.0433	0.043863	0.00495165	0.16	472174	telomere length	0.0043	3.448e-06	7354	5-oxoproline	M01494	0.002846	20.9835
967	rs11582143	C	G	C	G	-0.0112	-0.00144356	0.1443	0.158755	0.00273986	0.6	472174	telomere length	0.0023	9.315e-07	7354	5-oxoproline	M01494	0.00321409	23.7062
968	rs12143589	A	G	A	G	0.0118	-0.00334268	0.1428	0.175547	0.0026685	0.21	472174	telomere length	0.0023	3.381e-07	7354	5-oxoproline	M01494	0.00356642	26.3142
969	rs12294182	T	C	T	C	0.014	0.00448234	0.0987	0.13112	0.00302455	0.14	472174	telomere length	0.0029	1.071e-06	7354	5-oxoproline	M01494	0.00315909	23.2993
970	rs12550729	T	C	T	C	0.0637	0.0122332	0.9233	0.911238	0.00353544	0.000539995	472174	telomere length	0.0029	5.97e-110	7354	5-oxoproline	M01494	0.0615689	482.353
971	rs12611788	T	C	T	C	-0.007	-0.00250143	0.6267	0.654121	0.00210463	0.23	472174	telomere length	0.0015	5.507e-06	7354	5-oxoproline	M01494	0.00295261	21.7719
972	rs13013224	C	G	C	G	0.0113	-0.00322647	0.1794	0.194232	0.00254629	0.21	472174	telomere length	0.0023	7.044e-07	7354	5-oxoproline	M01494	0.00327156	24.1314
973	rs13159409	T	G	T	G	-0.0148	-0.00333188	0.0652	0.074572	0.00381387	0.38	472174	telomere length	0.0032	2.741e-06	7354	5-oxoproline	M01494	0.00290027	21.3848
974	rs1578743	A	C	A	C	0.0075	-0.0116883	0.6068	0.610106	0.00207023	1.6e-08	472174	telomere length	0.0016	1.7e-06	7354	5-oxoproline	M01494	0.00297895	21.9667
975	rs2068157	T	C	T	C	0.0137	-0.00367771	0.9144	0.914099	0.00365897	0.31	472174	telomere length	0.0031	8.989e-06	7354	5-oxoproline	M01494	0.00264876	19.5254
976	rs2115151	A	T	A	T	0.0103	-0.00114827	0.8627	0.867659	0.00294345	0.7	472174	telomere length	0.0022	3.752e-06	7354	5-oxoproline	M01494	0.00297175	21.9135
977	rs2592916	T	C	T	C	-0.0123	0.00453141	0.1013	0.102006	0.0033187	0.17	472174	telomere length	0.0027	6.554e-06	7354	5-oxoproline	M01494	0.00281407	20.7474
978	rs306676	A	G	A	G	0.0112	0.00080944	0.1304	0.136523	0.00294475	0.780001	472174	telomere length	0.0024	2.484e-06	7354	5-oxoproline	M01494	0.00295261	21.7719
979	rs4646693	T	C	T	C	-0.009	-0.00417723	0.435	0.433335	0.0020524	0.0420001	472174	telomere length	0.002	6.795e-06	5592	5-oxoproline	M01494	0.00360818	20.2428
980	rs5764925	A	G	A	G	-0.016	-0.00574824	0.0772	0.087352	0.00360314	0.11	472174	telomere length	0.0031	1.906e-07	7354	5-oxoproline	M01494	0.0036093	26.6317
981	rs7561255	A	G	A	G	-0.0072	0.00580175	0.7086	0.708843	0.00220193	0.00840001	472174	telomere length	0.0016	4.719e-06	7354	5-oxoproline	M01494	0.00274604	20.2445
982	rs764206	A	G	A	G	0.0071	0.00119102	0.6546	0.656729	0.00210226	0.57	472174	telomere length	0.0015	4.581e-06	7354	5-oxoproline	M01494	0.00303731	22.3984
983	rs7973508	A	G	A	G	-0.0073	-0.00090735	0.2831	0.284285	0.00222594	0.68	472174	telomere length	0.0016	5.403e-06	7354	5-oxoproline	M01494	0.00282263	20.8107
984	rs9460424	T	G	T	G	-0.0097	-0.00373782	0.8437	0.814339	0.00258	0.15	472174	telomere length	0.0022	9.164e-06	7354	5-oxoproline	M01494	0.0026365	19.4348
985	rs9964014	T	C	T	C	-0.0132	-0.00481547	0.1115	0.138982	0.00298036	0.11	472174	telomere length	0.0025	1.796e-07	7354	5-oxoproline	M01494	0.0037766	27.8708
986	rs9987070	C	G	C	G	-0.028	-0.00017852	0.9808	0.967773	0.00580671	0.98	472174	telomere length	0.0059	2.432e-06	7354	5-oxoproline	M01494	0.00305324	22.5161
987	rs10919047	A	C	A	C	0.0176	0.00379622	0.1408	0.138133	0.00290916	0.19	472174	telomere length	0.0035	6.751e-07	7160	pantothenate	M01508	0.00351921	25.2795
988	rs11719633	A	G	A	G	-0.0206	-0.00264386	0.0945	0.095257	0.00344195	0.44	472174	telomere length	0.0044	3.012e-06	7160	pantothenate	M01508	0.00305203	21.9133
989	rs12544560	A	G	A	G	0.0164	1.524e-05	0.148	0.14027	0.00288198	1	472174	telomere length	0.0035	3.318e-06	7160	pantothenate	M01508	0.00305709	21.9498
990	rs13212846	A	C	A	C	-0.0241	-0.00425746	0.9252	0.909973	0.0034937	0.22	472174	telomere length	0.0052	2.882e-06	7160	pantothenate	M01508	0.00299098	21.4737
991	rs1350858	A	C	A	C	0.0152	-0.00334483	0.1783	0.192046	0.00253805	0.19	472174	telomere length	0.0034	8.213e-06	7160	pantothenate	M01508	0.00278359	19.9806
992	rs1395	A	G	A	G	0.0172	0.00303156	0.7034	0.684024	0.0021707	0.16	472174	telomere length	0.0027	8.138e-11	7160	pantothenate	M01508	0.00563588	40.5703
993	rs17049936	T	C	T	C	-0.0187	0.00613861	0.8912	0.87456	0.00303844	0.0430002	472174	telomere length	0.0042	9.584e-06	7160	pantothenate	M01508	0.00276103	19.8182
994	rs17082600	T	C	T	C	0.0476	-0.00914834	0.0193	0.019222	0.00730227	0.21	472174	telomere length	0.0094	4.082e-07	7160	pantothenate	M01508	0.00356856	25.6352
995	rs17751805	A	G	A	G	0.0628	-0.00068343	0.9645	0.965455	0.00553286	0.9	472174	telomere length	0.0135	3.399e-06	1650	pantothenate	M01508	0.0129452	21.6135
996	rs1975271	T	C	T	C	0.0116	0.00213737	0.5872	0.578792	0.00203345	0.29	472174	telomere length	0.0026	8.682e-06	7160	pantothenate	M01508	0.00277237	19.8998
997	rs2173615	T	G	T	G	0.0125	0.00246242	0.3153	0.305315	0.00216212	0.25	472174	telomere length	0.0026	1.693e-06	7160	pantothenate	M01508	0.00321781	23.1074
998	rs2526477	A	G	A	G	-0.012	0.00185523	0.609	0.602785	0.0020499	0.37	472174	telomere length	0.0026	2.988e-06	7160	pantothenate	M01508	0.00296628	21.2958
999	rs2967437	A	G	A	G	-0.0126	-0.00187329	0.6902	0.685354	0.00215381	0.38	472174	telomere length	0.0027	1.879e-06	7160	pantothenate	M01508	0.00303237	21.7717
1000	rs3949865	C	G	C	G	-0.0115	-0.00039808	0.6187	0.603041	0.00205263	0.85	472174	telomere length	0.0026	9.491e-06	7160	pantothenate	M01508	0.0027249	19.5581
1001	rs4269521	A	G	A	G	0.0168	-0.0065744	0.8431	0.847166	0.00278776	0.0179999	472174	telomere length	0.0034	1.034e-06	7160	pantothenate	M01508	0.00339836	24.4084
1002	rs4746017	A	C	A	C	-0.0122	-0.00318427	0.713	0.710821	0.00220926	0.15	472174	telomere length	0.0027	5.098e-06	7160	pantothenate	M01508	0.00284343	20.4113
1003	rs6034318	A	G	A	G	0.1083	0.0271582	0.013	0.011367	0.00967491	0.005	472174	telomere length	0.0236	4.518e-06	1650	pantothenate	M01508	0.012602	21.0332
1004	rs6078500	T	C	T	C	-0.0118	0.00053903	0.5117	0.491523	0.0019957	0.79	472174	telomere length	0.0026	4.468e-06	7160	pantothenate	M01508	0.00286851	20.5919
1005	rs6848070	A	G	A	G	-0.0117	-0.00127165	0.3521	0.355709	0.00209269	0.54	472174	telomere length	0.0027	9.911e-06	7160	pantothenate	M01508	0.00261573	18.7725
1006	rs7009776	T	C	T	C	-0.0268	-0.00365715	0.3342	0.371745	0.00208538	0.0790005	472174	telomere length	0.006	7.116e-06	1650	pantothenate	M01508	0.0119471	19.9269
1007	rs7458704	T	G	T	G	-0.0544	0.00282257	0.984	0.973896	0.00633752	0.66	472174	telomere length	0.0109	5.6e-07	7160	pantothenate	M01508	0.00346676	24.9014
1008	rs7574257	T	C	T	C	0.0118	0.0008285	0.325	0.330592	0.00213729	0.7	472174	telomere length	0.0026	7.764e-06	7160	pantothenate	M01508	0.00286851	20.5919
1009	rs8065435	A	G	A	G	-0.0128	-0.00193888	0.327	0.325076	0.00223759	0.39	472174	telomere length	0.0028	5.034e-06	7160	pantothenate	M01508	0.00291022	20.8921
1010	rs9365106	A	G	A	G	-0.0117	-0.00049851	0.6824	0.678104	0.00214182	0.82	472174	telomere length	0.0026	8.055e-06	7160	pantothenate	M01508	0.00282024	20.2443
1011	rs10205265	T	C	T	C	-0.0901	-0.00335401	0.2056	0.199723	0.00251847	0.18	472174	telomere length	0.0202	7.794e-06	2285	salicylate	M01515	0.00863169	19.8777
1012	rs10402106	T	C	T	C	0.9529	-0.0145205	0.0165	0.014656	0.00838208	0.0830004	472174	telomere length	0.1924	7.348e-07	482	salicylate	M01515	0.0484262	24.4275
1013	rs10458721	A	G	A	G	-0.0786	0.0008803	0.609	0.601808	0.00204801	0.67	472174	telomere length	0.0175	7.228e-06	2285	salicylate	M01515	0.00875116	20.1553
1014	rs10471169	T	C	T	C	0.9362	0.00533328	0.0105	0.087184	0.00359424	0.14	472174	telomere length	0.1854	4.427e-07	482	salicylate	M01515	0.0502438	25.3929
1015	rs10749553	A	G	A	G	-0.0868	-4.002e-06	0.3074	0.339989	0.00212971	1	472174	telomere length	0.0194	7.554e-06	2285	salicylate	M01515	0.00868483	20.0012
1016	rs10977627	T	C	T	C	0.8146	-0.00447722	0.0168	0.02318	0.0067287	0.51	472174	telomere length	0.1524	9.061e-08	482	salicylate	M01515	0.0559581	28.452
1017	rs10984575	A	C	A	C	0.1144	-0.00058478	0.1164	0.13695	0.00291006	0.84	472174	telomere length	0.0257	8.271e-06	2285	salicylate	M01515	0.00859706	19.7973
1018	rs11256026	A	G	A	G	-0.2061	-0.00098617	0.6357	0.630549	0.00207193	0.630001	472174	telomere length	0.0409	4.601e-07	482	salicylate	M01515	0.0500455	25.2874
1019	rs1164673	C	G	C	G	0.0754	0.00723479	0.3743	0.385974	0.00205373	0.000430002	472174	telomere length	0.0168	7.267e-06	2285	salicylate	M01515	0.00873829	20.1254
1020	rs12005082	A	T	A	T	0.1232	0.00111329	0.1814	0.231495	0.00239034	0.64	472174	telomere length	0.0265	3.354e-06	2285	salicylate	M01515	0.00937033	21.5948
1021	rs12075728	T	G	T	G	-0.4196	-0.00085456	0.9442	0.944837	0.00439004	0.85	472174	telomere length	0.0922	5.394e-06	482	salicylate	M01515	0.0411994	20.6254
1022	rs16832600	T	C	T	C	0.2205	0.00078256	0.0297	0.043252	0.00495354	0.87	472174	telomere length	0.0469	2.579e-06	2285	salicylate	M01515	0.00958086	22.0847
1023	rs16862165	T	C	T	C	-0.413	-0.00554867	0.99	0.987434	0.00897089	0.54	472174	telomere length	0.089	3.477e-06	1803	salicylate	M01515	0.0118023	21.5099
1024	rs17682068	A	G	A	G	-0.1299	-0.00243392	0.9248	0.938666	0.00421428	0.56	472174	telomere length	0.029	7.452e-06	2285	salicylate	M01515	0.00870441	20.0467
1025	rs400214	T	C	T	C	0.3258	-0.00556634	0.0185	0.032309	0.00589017	0.34	472174	telomere length	0.0723	6.599e-06	2285	salicylate	M01515	0.0088084	20.2883
1026	rs7701675	A	G	A	G	-0.7943	0.00264201	0.9839	0.975553	0.00720819	0.709999	472174	telomere length	0.1733	4.558e-06	482	salicylate	M01515	0.0417636	20.9202
1027	rs8178289	A	C	A	C	-0.1064	-0.00738451	0.8497	0.846232	0.00277087	0.00769999	472174	telomere length	0.0233	5.095e-06	2285	salicylate	M01515	0.00904357	20.8349
1028	rs9453415	A	G	A	G	0.374	-0.00114373	0.011	0.018968	0.00757373	0.88	472174	telomere length	0.083	6.605e-06	1803	salicylate	M01515	0.011136	20.2817
1029	rs10122824	T	G	T	G	0.0087	0.00314211	0.3503	0.33578	0.00212049	0.14	472174	telomere length	0.0019	2.787e-06	6523	4-acetamidobutanoate	M01558	0.00320398	20.9603
1030	rs10416031	A	G	A	G	0.0085	-0.00049952	0.3202	0.316485	0.00217775	0.82	472174	telomere length	0.0018	3.84e-06	6523	4-acetamidobutanoate	M01558	0.00340693	22.2925
1031	rs10496826	A	G	A	G	-0.008	-0.000477	0.2948	0.293905	0.00219411	0.83	472174	telomere length	0.0018	7.767e-06	6523	4-acetamidobutanoate	M01558	0.00301908	19.747
1032	rs11023380	A	G	A	G	0.0088	0.00249344	0.4591	0.550352	0.00201463	0.22	472174	telomere length	0.0018	5.374e-07	6523	4-acetamidobutanoate	M01558	0.00365077	23.8939
1033	rs1113643	T	C	T	C	0.0094	0.00018108	0.2769	0.28707	0.00224753	0.94	472174	telomere length	0.0018	2.236e-07	6523	4-acetamidobutanoate	M01558	0.00416343	27.2632
1034	rs11170032	T	C	T	C	-0.008	0.00053882	0.64	0.601438	0.00204423	0.79	472174	telomere length	0.0018	7.178e-06	6523	4-acetamidobutanoate	M01558	0.00301908	19.747
1035	rs11650615	C	G	C	G	0.0081	0.00192168	0.6907	0.712961	0.00221278	0.39	472174	telomere length	0.0018	5.987e-06	6523	4-acetamidobutanoate	M01558	0.00309479	20.2438
1036	rs1280717	A	G	A	G	0.0094	0.00215531	0.2512	0.23866	0.00234941	0.36	472174	telomere length	0.0018	2.006e-07	6523	4-acetamidobutanoate	M01558	0.00416343	27.2632
1037	rs13164411	T	C	T	C	0.0082	0.00112357	0.7246	0.716412	0.00222462	0.61	472174	telomere length	0.0018	5.334e-06	6523	4-acetamidobutanoate	M01558	0.00317143	20.7467
1038	rs1493031	T	C	T	C	0.0208	0.00314539	0.0434	0.041548	0.00504535	0.53	472174	telomere length	0.0044	1.96e-06	6523	4-acetamidobutanoate	M01558	0.0034142	22.3403
1039	rs1538330	T	G	T	G	-0.0306	0.0027242	0.0213	0.025687	0.00642414	0.67	472174	telomere length	0.0064	1.728e-06	6523	4-acetamidobutanoate	M01558	0.00349234	22.8533
1040	rs1556880	T	C	T	C	0.0081	6.924e-05	0.2976	0.304057	0.00219301	0.97	472174	telomere length	0.0018	6.043e-06	6523	4-acetamidobutanoate	M01558	0.00309479	20.2438
1041	rs1604290	A	C	A	C	-0.0079	-0.00502327	0.3851	0.384412	0.00206516	0.015	472174	telomere length	0.0018	8.13e-06	6523	4-acetamidobutanoate	M01558	0.00294429	19.2564
1042	rs164742	A	G	A	G	-0.0079	0.00026017	0.4697	0.477588	0.00200715	0.9	472174	telomere length	0.0018	7.375e-06	6523	4-acetamidobutanoate	M01558	0.00294429	19.2564
1043	rs1812125	T	G	T	G	-0.0085	-0.00010734	0.7578	0.761578	0.00236314	0.96	472174	telomere length	0.0018	3.484e-06	6523	4-acetamidobutanoate	M01558	0.00340693	22.2925
1044	rs2055056	T	C	T	C	-0.0244	-0.00374785	0.968	0.959938	0.00515389	0.47	472174	telomere length	0.0055	8.566e-06	6523	4-acetamidobutanoate	M01558	0.00300814	19.6753
1045	rs2144834	A	G	A	G	0.008	-0.00542587	0.2535	0.240861	0.00234102	0.02	472174	telomere length	0.0018	7.973e-06	6523	4-acetamidobutanoate	M01558	0.00301908	19.747
1046	rs2252585	T	C	T	C	-0.0081	0.00305399	0.7349	0.724232	0.00254009	0.23	472174	telomere length	0.0018	5.967e-06	6523	4-acetamidobutanoate	M01558	0.00309479	20.2438
1047	rs2290156	C	G	C	G	0.0088	0.00207284	0.2806	0.278556	0.00223047	0.35	472174	telomere length	0.0018	1.05e-06	6523	4-acetamidobutanoate	M01558	0.00365077	23.8939
1048	rs2604548	T	C	T	C	-0.0086	0.00117535	0.6463	0.649578	0.00211046	0.58	472174	telomere length	0.0018	1.285e-06	6523	4-acetamidobutanoate	M01558	0.00348728	22.8202
1049	rs304171	T	C	T	C	-0.0168	0.00277015	0.0624	0.0613	0.0041595	0.51	472174	telomere length	0.0036	2.168e-06	6523	4-acetamidobutanoate	M01558	0.0033275	21.7711
1050	rs3813810	A	C	A	C	0.0117	0.00133726	0.1334	0.14055	0.00292455	0.649999	472174	telomere length	0.0026	5.725e-06	6523	4-acetamidobutanoate	M01558	0.00309479	20.2438
1051	rs4443239	T	G	T	G	0.02	-0.00437394	0.7446	0.757158	0.00234045	0.0619998	472174	telomere length	0.0042	2.265e-06	1608	4-acetamidobutanoate	M01558	0.0139057	22.6475
1052	rs4687937	T	C	T	C	-0.0079	-0.00641619	0.3741	0.37715	0.0020735	0.002	472174	telomere length	0.0018	9.469e-06	6523	4-acetamidobutanoate	M01558	0.00294429	19.2564
1053	rs4692012	A	G	A	G	-0.0082	0.00052314	0.5389	0.519874	0.00202197	0.8	472174	telomere length	0.0018	3.347e-06	6523	4-acetamidobutanoate	M01558	0.00317143	20.7467
1054	rs4923082	T	C	T	C	0.0081	-0.00389517	0.2518	0.256268	0.00228873	0.089	472174	telomere length	0.0018	6.953e-06	6523	4-acetamidobutanoate	M01558	0.00309479	20.2438
1055	rs604388	T	C	T	C	0.0086	0.00232302	0.6845	0.672289	0.00212943	0.28	472174	telomere length	0.0018	1.562e-06	6523	4-acetamidobutanoate	M01558	0.00348728	22.8202
1056	rs6500864	A	G	A	G	-0.0083	0.00207865	0.2762	0.275794	0.0022499	0.36	472174	telomere length	0.0018	4.339e-06	6523	4-acetamidobutanoate	M01558	0.00324901	21.2558
1057	rs721399	T	C	T	C	-0.0289	-0.00233978	0.7176	0.711701	0.00221382	0.29	472174	telomere length	0.0018	3.948e-58	6523	4-acetamidobutanoate	M01558	0.0380164	257.702
1058	rs7228099	T	C	T	C	-0.0097	-1.952e-05	0.4364	0.437188	0.00202337	0.99	472174	telomere length	0.0018	3.609e-08	6523	4-acetamidobutanoate	M01558	0.00443223	29.0312
1059	rs7943587	A	C	A	C	-0.0115	0.00317553	0.1515	0.187687	0.00258714	0.22	472174	telomere length	0.0026	6.326e-06	6523	4-acetamidobutanoate	M01558	0.00299021	19.5576
1060	rs890984	A	G	A	G	-0.012	0.00201585	0.1092	0.115346	0.00313185	0.52	472174	telomere length	0.0027	6.908e-06	6523	4-acetamidobutanoate	M01558	0.00301908	19.747
1061	rs9354329	T	C	T	C	-0.0081	0.00068279	0.6322	0.618124	0.0020627	0.74	472174	telomere length	0.0018	5.104e-06	6523	4-acetamidobutanoate	M01558	0.00309479	20.2438
1062	rs9940567	T	C	T	C	0.0095	-0.00089253	0.7319	0.732369	0.00227285	0.69	472174	telomere length	0.0018	1.574e-07	6523	4-acetamidobutanoate	M01558	0.00425211	27.8464
1063	rs10163969	T	G	T	G	-0.0352	0.00367862	0.0412	0.050073	0.0047238	0.44	472174	telomere length	0.008	9.385e-06	7276	alpha-tocopherol	M01561	0.00265374	19.3547
1064	rs10245705	T	C	T	C	-0.0663	0.00164021	0.0181	0.019087	0.00751311	0.83	472174	telomere length	0.0127	1.946e-07	7276	alpha-tocopherol	M01561	0.00373167	27.2458
1065	rs10935814	A	G	A	G	-0.037	-0.00564396	0.1006	0.132265	0.00299622	0.0599998	472174	telomere length	0.0083	9.443e-06	1759	alpha-tocopherol	M01561	0.0111713	19.8497
1066	rs11145330	A	C	A	C	0.0324	-0.00449381	0.8908	0.886395	0.00315458	0.15	472174	telomere length	0.0068	1.945e-06	1759	alpha-tocopherol	M01561	0.012742	22.6766
1067	rs11992435	A	G	A	G	0.0327	-0.00094824	0.9488	0.939795	0.00427531	0.82	472174	telomere length	0.0072	6.383e-06	7276	alpha-tocopherol	M01561	0.00282689	20.6211
1068	rs1404410	C	G	C	G	-0.0236	-0.00543781	0.7853	0.802445	0.00251683	0.0309999	472174	telomere length	0.0052	4.568e-06	1759	alpha-tocopherol	M01561	0.0115743	20.5742
1069	rs1532701	A	G	A	G	0.0137	-0.00056879	0.5456	0.539006	0.00200367	0.780001	472174	telomere length	0.003	5.074e-06	7276	alpha-tocopherol	M01561	0.002858	20.8487
1070	rs2074731	A	C	A	C	-0.0184	0.00056487	0.1654	0.164522	0.00270566	0.83	472174	telomere length	0.0039	2.307e-06	7276	alpha-tocopherol	M01561	0.00304991	22.2529
1071	rs261342	C	G	C	G	-0.0169	-9.652e-05	0.794	0.767139	0.00240762	0.97	472174	telomere length	0.0037	5.405e-06	7276	alpha-tocopherol	M01561	0.00285913	20.8569
1072	rs7238006	T	C	T	C	0.0281	-0.00030624	0.9262	0.925371	0.00382471	0.94	472174	telomere length	0.0057	6.772e-07	7276	alpha-tocopherol	M01561	0.00332906	24.2965
1073	rs7930821	T	C	T	C	0.0666	-0.00463571	0.0202	0.023329	0.00667292	0.49	472174	telomere length	0.0149	7.53e-06	1759	alpha-tocopherol	M01561	0.0112307	19.9564
1074	rs10043015	T	C	T	C	0.0082	0.00077317	0.7113	0.700228	0.00220315	0.73	472174	telomere length	0.0018	5.582e-06	7364	citrate	M01564	0.00281026	20.7475
1075	rs10514735	A	G	A	G	0.0346	-0.00185309	0.985	0.980872	0.00731882	0.8	472174	telomere length	0.0077	6.505e-06	7364	citrate	M01564	0.00273444	20.1861
1076	rs10787308	A	G	A	G	-0.009	0.00083062	0.2701	0.271838	0.00224417	0.709999	472174	telomere length	0.0018	6.039e-07	7364	citrate	M01564	0.00338341	24.9932
1077	rs10992722	A	C	A	C	0.0326	0.00719432	0.0163	0.020718	0.00708382	0.31	472174	telomere length	0.0069	2.441e-06	7364	citrate	M01564	0.0030221	22.3161
1078	rs11120725	A	G	A	G	-0.0181	-0.00010159	0.4596	0.439309	0.00202951	0.96	472174	telomere length	0.0039	4.609e-06	1761	citrate	M01564	0.0120834	21.5147
1079	rs1125471	A	C	A	C	-0.0085	-0.00115888	0.2928	0.293333	0.00220449	0.6	472174	telomere length	0.0018	4.474e-06	7364	citrate	M01564	0.00301902	22.2933
1080	rs12121428	T	C	T	C	-0.0197	-0.00296978	0.0535	0.055267	0.00452101	0.51	472174	telomere length	0.0044	6.094e-06	7364	citrate	M01564	0.00271477	20.0405
1081	rs12625828	T	G	T	G	0.0086	-0.00131594	0.3366	0.342985	0.00210883	0.53	472174	telomere length	0.0018	2.055e-06	7364	citrate	M01564	0.00309025	22.821
1082	rs12803308	A	T	A	T	-0.0081	0.00042972	0.6752	0.672293	0.00213689	0.84	472174	telomere length	0.0018	5.967e-06	7364	citrate	M01564	0.00274232	20.2445
1083	rs13130021	T	C	T	C	-0.0089	-0.0001989	0.4312	0.434467	0.00202428	0.92	472174	telomere length	0.0018	1.411e-06	7364	citrate	M01564	0.00330889	24.4409
1084	rs1380634	A	G	A	G	-0.0083	0.00358317	0.7425	0.730974	0.00228223	0.12	472174	telomere length	0.0018	5.174e-06	7364	citrate	M01564	0.00287902	21.2566
1085	rs13966	T	C	T	C	0.0082	0.00129214	0.467	0.470312	0.00202615	0.52	472174	telomere length	0.0019	9.994e-06	7364	citrate	M01564	0.00252296	18.621
1086	rs1404373	T	C	T	C	-0.0084	-0.00037483	0.6525	0.658555	0.00212029	0.86	472174	telomere length	0.0018	2.917e-06	7364	citrate	M01564	0.00294861	21.7719
1087	rs1509123	T	C	T	C	-0.0248	-0.0113669	0.0476	0.060852	0.00417851	0.00649995	472174	telomere length	0.0043	5.203e-09	7364	citrate	M01564	0.00449672	33.2544
1088	rs1530219	A	G	A	G	-0.0078	-0.00196453	0.4797	0.473362	0.00201331	0.33	472174	telomere length	0.0018	9.942e-06	7364	citrate	M01564	0.00254346	18.7727
1089	rs170149	A	G	A	G	0.0256	-0.00055557	0.074	0.078755	0.00373742	0.88	472174	telomere length	0.0035	1.421e-13	7364	citrate	M01564	0.00721251	53.4842
1090	rs17034684	T	G	T	G	0.0081	0.00337367	0.2881	0.289055	0.00221698	0.13	472174	telomere length	0.0018	7.899e-06	7364	citrate	M01564	0.00274232	20.2445
1091	rs2143327	T	C	T	C	0.0392	-0.00773237	0.0129	0.023956	0.00676159	0.25	472174	telomere length	0.0085	4.276e-06	7364	citrate	M01564	0.00287984	21.2626
1092	rs2236299	A	G	A	G	0.0087	0.00046918	0.3065	0.290013	0.00221741	0.83	472174	telomere length	0.0018	1.694e-06	7364	citrate	M01564	0.00316231	23.3548
1093	rs2239337	C	G	C	G	0.023	-0.00170205	0.0356	0.039166	0.00531134	0.75	472174	telomere length	0.0051	7.514e-06	7364	citrate	M01564	0.00275425	20.3328
1094	rs2370136	T	C	T	C	-0.0086	-0.00650377	0.4875	0.472235	0.00200513	0.0012	472174	telomere length	0.0018	1.249e-06	7364	citrate	M01564	0.00309025	22.821
1095	rs2534835	T	G	T	G	-0.0083	0.00142543	0.2407	0.240704	0.00234587	0.54	472174	telomere length	0.0018	6.23e-06	7364	citrate	M01564	0.00287902	21.2566
1096	rs3193970	T	C	T	C	0.0081	0.00096902	0.5801	0.577078	0.0020301	0.630001	472174	telomere length	0.0018	6.065e-06	7364	citrate	M01564	0.00274232	20.2445
1097	rs4235093	A	G	A	G	-0.0083	0.00122768	0.2874	0.309069	0.002204	0.58	472174	telomere length	0.0018	5.04e-06	7364	citrate	M01564	0.00287902	21.2566
1098	rs4589188	A	G	A	G	0.0122	-0.00175332	0.2827	0.307918	0.00219536	0.42	472174	telomere length	0.0026	3.343e-06	7364	citrate	M01564	0.002981	22.0118
1099	rs588973	A	G	A	G	0.009	-0.00091491	0.646	0.647346	0.00208725	0.66	472174	telomere length	0.002	6.795e-06	5603	citrate	M01564	0.00360112	20.2428
1100	rs6077792	T	G	T	G	-0.0085	0.00069217	0.3	0.302011	0.00217266	0.75	472174	telomere length	0.0018	2.821e-06	7364	citrate	M01564	0.00301902	22.2933
1101	rs6507399	A	G	A	G	-0.0101	-0.00117277	0.6713	0.670067	0.00213762	0.58	472174	telomere length	0.0018	1.703e-08	7364	citrate	M01564	0.00425727	31.476
1102	rs6678076	A	G	A	G	-0.0252	-0.0128827	0.0339	0.044075	0.00499703	0.00990011	472174	telomere length	0.0052	1.084e-06	7364	citrate	M01564	0.00317905	23.4788
1103	rs7105815	A	G	A	G	0.0091	-0.00112984	0.2968	0.302257	0.00217471	0.6	472174	telomere length	0.0018	4.934e-07	7364	citrate	M01564	0.00345875	25.5517
1104	rs7584253	A	C	A	C	0.0083	0.00130034	0.7047	0.703875	0.00219787	0.55	472174	telomere length	0.0018	5.043e-06	7364	citrate	M01564	0.00287902	21.2566
1105	rs7710027	T	C	T	C	0.0081	0.00220645	0.2886	0.296983	0.00220115	0.32	472174	telomere length	0.0018	9.155e-06	7364	citrate	M01564	0.00274232	20.2445
1106	rs7851531	A	G	A	G	-0.009	-0.000827	0.6594	0.625108	0.00209535	0.69	472174	telomere length	0.0018	6.467e-07	7364	citrate	M01564	0.00338341	24.9932
1107	rs7919076	T	C	T	C	-0.0081	-0.00180965	0.3416	0.336655	0.00213471	0.4	472174	telomere length	0.0018	7.791e-06	7364	citrate	M01564	0.00274232	20.2445
1108	rs8017368	A	C	A	C	-0.0083	0.00240942	0.6452	0.629753	0.00207124	0.24	472174	telomere length	0.0018	3.853e-06	7364	citrate	M01564	0.00287902	21.2566
1109	rs807670	A	C	A	C	0.011	0.00228192	0.421	0.42768	0.00203859	0.26	472174	telomere length	0.0018	6.841e-10	7364	citrate	M01564	0.0050458	37.3355
1110	rs835154	A	G	A	G	-0.0114	-0.00018775	0.5753	0.563293	0.00203754	0.93	472174	telomere length	0.0018	1.147e-10	7364	citrate	M01564	0.00541741	40.1002
1111	rs868395	T	G	T	G	0.0101	-0.00349356	0.6653	0.667812	0.00213778	0.1	472174	telomere length	0.0018	2.031e-08	7364	citrate	M01564	0.00425727	31.476
1112	rs889128	T	G	T	G	0.0082	-0.00086954	0.6665	0.648368	0.00210154	0.68	472174	telomere length	0.0018	6.754e-06	7364	citrate	M01564	0.00281026	20.7475
1113	rs910616	T	C	T	C	-0.0093	-0.00558801	0.4991	0.491744	0.00200913	0.00539995	472174	telomere length	0.0018	1.972e-07	7364	citrate	M01564	0.0036119	26.6872
1114	rs9327706	A	C	A	C	0.0081	0.00102307	0.5937	0.595646	0.00203265	0.61	472174	telomere length	0.0018	5.612e-06	7364	citrate	M01564	0.00274232	20.2445
1115	rs9372398	T	C	T	C	0.0081	0.00256775	0.5453	0.443858	0.00201533	0.2	472174	telomere length	0.0018	6.735e-06	7364	citrate	M01564	0.00274232	20.2445
1116	rs9389071	A	G	A	G	-0.012	0.00082621	0.1579	0.160941	0.00272288	0.760001	472174	telomere length	0.0026	5.638e-06	7364	citrate	M01564	0.00288435	21.296
1117	rs940697	A	G	A	G	0.0082	0.0007649	0.2701	0.286507	0.00221465	0.73	472174	telomere length	0.0018	5.706e-06	7364	citrate	M01564	0.00281026	20.7475
1118	rs11061416	A	G	A	G	-0.0125	-0.00141457	0.6428	0.648852	0.00208223	0.5	472174	telomere length	0.0024	1.763e-07	7333	glycerate	M01572	0.00368563	27.1193
1119	rs11618222	T	C	T	C	-0.0182	0.00051017	0.1008	0.169445	0.00267301	0.85	472174	telomere length	0.004	5.999e-06	7333	glycerate	M01572	0.00281525	20.6969
1120	rs11724197	A	G	A	G	0.0159	-0.00130217	0.8734	0.847724	0.00278834	0.64	472174	telomere length	0.0034	2.294e-06	7333	glycerate	M01572	0.00297346	21.8634
1121	rs12507784	A	G	A	G	-0.012	-0.0040794	0.2395	0.247549	0.00232083	0.0790005	472174	telomere length	0.0025	1.782e-06	7333	glycerate	M01572	0.00313212	23.0337
1122	rs12866131	A	C	A	C	0.011	0.00153587	0.2805	0.28116	0.00223526	0.49	472174	telomere length	0.0024	5.615e-06	7333	glycerate	M01572	0.00285653	21.0012
1123	rs13102848	C	G	C	G	-0.0152	-0.00535659	0.8686	0.878765	0.00306728	0.0810009	472174	telomere length	0.0033	3.132e-06	7333	glycerate	M01572	0.00288485	21.21
1124	rs17011367	T	C	T	C	0.0115	-0.00069691	0.7325	0.726535	0.00224308	0.760001	472174	telomere length	0.0026	7.378e-06	7333	glycerate	M01572	0.00266079	19.5583
1125	rs17086746	T	C	T	C	-0.046	-0.00824115	0.02	0.02273	0.00672596	0.22	472174	telomere length	0.01	4.225e-06	5585	glycerate	M01572	0.00377442	21.1524
1126	rs17131975	A	G	A	G	-0.0216	0.00532354	0.0607	0.0359	0.00538144	0.32	472174	telomere length	0.0048	8.184e-06	7333	glycerate	M01572	0.00275388	20.2445
1127	rs2643891	A	G	A	G	-0.018	-0.0069238	0.165	0.180528	0.00262859	0.00840001	472174	telomere length	0.004	6.795e-06	5585	glycerate	M01572	0.00361268	20.2427
1128	rs2907828	C	G	C	G	-0.0188	-0.00271994	0.1375	0.17671	0.00263821	0.3	472174	telomere length	0.004	2.736e-06	7333	glycerate	M01572	0.00300336	22.084
1129	rs338526	T	C	T	C	-0.0111	-0.00149294	0.7181	0.715325	0.0022178	0.5	472174	telomere length	0.0024	5.606e-06	7333	glycerate	M01572	0.00290855	21.3848
1130	rs4836200	A	G	A	G	-0.0109	-0.00189604	0.6785	0.649475	0.00210802	0.37	472174	telomere length	0.0024	5.909e-06	7333	glycerate	M01572	0.00280497	20.6211
1131	rs6743210	T	C	T	C	0.0123	-0.00342502	0.6199	0.612367	0.00225489	0.13	472174	telomere length	0.0026	2.209e-06	7333	glycerate	M01572	0.00304269	22.3741
1132	rs6896132	C	G	C	G	0.0121	0.00476989	0.219	0.233282	0.00238475	0.0449997	472174	telomere length	0.0025	1.801e-06	7333	glycerate	M01572	0.00318437	23.4192
1133	rs884870	C	G	C	G	-0.0202	2.807e-05	0.0689	0.078759	0.00376126	0.99	472174	telomere length	0.0045	7.402e-06	7333	glycerate	M01572	0.00274034	20.1446
1134	rs11141909	A	C	A	C	0.0808	-0.00201848	0.0405	0.051018	0.004656	0.66	472174	telomere length	0.0182	9.02e-06	2315	guanosine	M01573	0.00844203	19.6927
1135	rs12052900	A	G	A	G	-0.1115	0.00434749	0.9783	0.97089	0.00610152	0.48	472174	telomere length	0.0242	4.27e-06	2315	guanosine	M01573	0.00908665	21.2101
1136	rs1577941	A	G	A	G	0.0531	0.00129912	0.1187	0.145463	0.00285164	0.649999	472174	telomere length	0.0114	3.485e-06	2315	guanosine	M01573	0.0092849	21.6772
1137	rs16887484	A	G	A	G	-0.0991	0.0110013	0.9585	0.955575	0.0049872	0.0269998	472174	telomere length	0.0201	8.815e-07	1646	guanosine	M01573	0.0145532	24.2788
1138	rs16933423	A	G	A	G	0.0891	0.00942037	0.9651	0.974679	0.00638547	0.14	472174	telomere length	0.02	8.312e-06	2315	guanosine	M01573	0.00850035	19.8299
1139	rs17224277	A	G	A	G	0.0633	0.0056144	0.0789	0.094392	0.00343102	0.1	472174	telomere length	0.0134	2.291e-06	2315	guanosine	M01573	0.0095473	22.2958
1140	rs2846365	A	G	A	G	0.0336	0.00160487	0.4476	0.458292	0.00200399	0.42	472174	telomere length	0.0071	1.976e-06	2315	guanosine	M01573	0.00958141	22.3762
1141	rs4661299	T	G	T	G	0.0319	0.00087833	0.4551	0.462536	0.00201775	0.66	472174	telomere length	0.0071	7.63e-06	2315	guanosine	M01573	0.00864456	20.1692
1142	rs4948051	T	C	T	C	0.0528	0.00130193	0.1328	0.130621	0.00304671	0.67	472174	telomere length	0.0115	4.836e-06	1646	guanosine	M01573	0.0126449	21.0545
1143	rs7137298	C	G	C	G	-0.0457	0.00276491	0.176	0.18923	0.00257909	0.28	472174	telomere length	0.0103	8.822e-06	1646	guanosine	M01573	0.0118186	19.6621
1144	rs7438272	T	C	T	C	0.0589	0.00453787	0.1691	0.16038	0.0027962	0.1	472174	telomere length	0.0123	1.802e-06	2315	guanosine	M01573	0.00980819	22.9111
1145	rs9353315	A	G	A	G	-0.0476	0.00346538	0.8731	0.853583	0.00283067	0.22	472174	telomere length	0.0105	5.856e-06	2315	guanosine	M01573	0.00879926	20.5334
1146	rs10090064	T	C	T	C	0.0077	-0.00180113	0.8026	0.80313	0.00253031	0.48	472174	telomere length	0.0017	5.931e-06	7271	N-acetylalanine	M01585	0.00281362	20.5099
1147	rs10125203	C	G	C	G	0.009	0.00128172	0.8698	0.864007	0.00292839	0.66	472174	telomere length	0.0018	4.109e-07	7271	N-acetylalanine	M01585	0.00342654	24.9931
1148	rs10757735	A	C	A	C	-0.008	-0.00412985	0.132	0.142433	0.0028734	0.15	472174	telomere length	0.0018	7.911e-06	7271	N-acetylalanine	M01585	0.00270933	19.7477
1149	rs10988352	T	G	T	G	0.0084	-0.00188122	0.1244	0.146552	0.0029464	0.52	472174	telomere length	0.0018	3.086e-06	7271	N-acetylalanine	M01585	0.00298621	21.7718
1150	rs11045425	A	G	A	G	0.0086	0.0037763	0.1266	0.130682	0.00299219	0.21	472174	telomere length	0.0018	1.832e-06	7271	N-acetylalanine	M01585	0.00312965	22.8209
1151	rs11144136	T	G	T	G	0.0097	-0.0061639	0.1375	0.136515	0.00291645	0.0350002	472174	telomere length	0.0018	4.862e-08	7271	N-acetylalanine	M01585	0.00397808	29.0321
1152	rs11606364	T	C	T	C	0.0084	0.00155675	0.1149	0.126506	0.00303564	0.61	472174	telomere length	0.0019	9.266e-06	7271	N-acetylalanine	M01585	0.00268097	19.5403
1153	rs1554074	A	G	A	G	0.0086	-0.00030907	0.1925	0.190289	0.00254326	0.9	472174	telomere length	0.0017	6.392e-07	7271	N-acetylalanine	M01585	0.00350735	25.5847
1154	rs2019107	T	C	T	C	-0.0078	0.00543916	0.6257	0.585416	0.00204099	0.00769999	472174	telomere length	0.0017	6.655e-06	7271	N-acetylalanine	M01585	0.00288697	21.0461
1155	rs2486925	T	G	T	G	-0.0082	0.00489023	0.1462	0.16085	0.00279412	0.08	472174	telomere length	0.0018	3.467e-06	7271	N-acetylalanine	M01585	0.0028461	20.7474
1156	rs2596194	A	T	A	T	-0.0083	0.00530934	0.1255	0.133394	0.00299219	0.0759994	472174	telomere length	0.0018	2.586e-06	7271	N-acetylalanine	M01585	0.00291574	21.2565
1157	rs266742	T	G	T	G	0.0082	0.002588	0.7307	0.681897	0.00214811	0.23	472174	telomere length	0.0016	5.676e-07	7271	N-acetylalanine	M01585	0.00359938	26.2584
1158	rs2993308	A	G	A	G	0.0075	-0.00104543	0.338	0.355873	0.00210971	0.62	472174	telomere length	0.0017	6.833e-06	7271	N-acetylalanine	M01585	0.00266974	19.4583
1159	rs6019504	A	G	A	G	0.008	0.00285374	0.8586	0.853277	0.00283329	0.31	472174	telomere length	0.0018	6.689e-06	7271	N-acetylalanine	M01585	0.00270933	19.7477
1160	rs6462723	A	G	A	G	-0.0085	0.00131075	0.121	0.122297	0.00305837	0.67	472174	telomere length	0.0018	1.921e-06	7271	N-acetylalanine	M01585	0.00305752	22.2932
1161	rs662760	A	C	A	C	0.0079	0.00474071	0.8723	0.869913	0.00297236	0.11	472174	telomere length	0.0018	8.042e-06	7271	N-acetylalanine	M01585	0.0026422	19.257
1162	rs6690829	T	C	T	C	-0.008	0.00059447	0.24	0.254606	0.00230239	0.8	472174	telomere length	0.0016	1.242e-06	7271	N-acetylalanine	M01585	0.00342654	24.9931
1163	rs7178551	T	C	T	C	0.0081	-0.00446366	0.1545	0.195495	0.00253064	0.0779992	472174	telomere length	0.0017	2.664e-06	7271	N-acetylalanine	M01585	0.00311261	22.6962
1164	rs7250750	T	G	T	G	0.0081	-0.00085802	0.8583	0.851838	0.00285288	0.760001	472174	telomere length	0.0018	7.029e-06	7271	N-acetylalanine	M01585	0.0027773	20.2444
1165	rs9663814	A	G	A	G	0.0076	0.00065543	0.6175	0.588103	0.00205233	0.75	472174	telomere length	0.0016	1.952e-06	7271	N-acetylalanine	M01585	0.00309348	22.5563
1166	rs10490734	A	G	A	G	0.0077	-0.00618263	0.8314	0.831847	0.00267737	0.021	472174	telomere length	0.0017	7.935e-06	7371	urate	M01604	0.00277556	20.51
1167	rs10844317	T	G	T	G	-0.0086	-0.0060275	0.1637	0.14257	0.00285357	0.0350002	472174	telomere length	0.0018	1.122e-06	7371	urate	M01604	0.00308733	22.821
1168	rs11130013	T	C	T	C	-0.0081	0.00156475	0.153	0.154931	0.00276185	0.57	472174	telomere length	0.0018	5.094e-06	7371	urate	M01604	0.00273973	20.2445
1169	rs11730320	T	C	T	C	0.0097	-0.00418508	0.6665	0.642396	0.00216651	0.0530005	472174	telomere length	0.0017	7.084e-09	7371	urate	M01604	0.00439749	32.5483
1170	rs11737601	A	G	A	G	0.0104	-0.00646258	0.6847	0.702359	0.00219733	0.00329997	472174	telomere length	0.0016	1.335e-10	7371	urate	M01604	0.00569925	42.2385
1171	rs11741189	T	C	T	C	-0.0087	-0.00460363	0.177	0.170518	0.00267457	0.0850002	472174	telomere length	0.0017	3.781e-07	7371	urate	M01604	0.00354058	26.1832
1172	rs12579148	T	C	T	C	-0.0077	0.00229892	0.1887	0.181187	0.0026233	0.38	472174	telomere length	0.0017	5.919e-06	7371	urate	M01604	0.00277556	20.51
1173	rs1286087	T	C	T	C	0.0077	-0.00342292	0.8367	0.844332	0.00276961	0.22	472174	telomere length	0.0017	8.083e-06	7371	urate	M01604	0.00277556	20.51
1174	rs13318012	T	C	T	C	-0.0078	-0.00260475	0.8378	0.811239	0.00255446	0.31	472174	telomere length	0.0017	8.359e-06	7371	urate	M01604	0.00284791	21.0462
1175	rs16953268	A	C	A	C	-0.0115	0.00128311	0.0689	0.069927	0.00393186	0.74	472174	telomere length	0.0026	7.726e-06	7371	urate	M01604	0.00264711	19.5583
1176	rs1825043	A	G	A	G	0.019	-0.0083349	0.9571	0.934282	0.004162	0.0449997	472174	telomere length	0.0038	5.259e-07	7371	urate	M01604	0.00338021	24.9932
1177	rs2231142	T	G	T	G	0.0119	-0.0113292	0.1106	0.11211	0.00316537	0.000340001	472174	telomere length	0.0024	8.428e-07	7371	urate	M01604	0.00332429	24.5784
1178	rs233340	A	G	A	G	-0.0125	0.00075418	0.0707	0.073177	0.00383646	0.84	472174	telomere length	0.0026	2.535e-06	7371	urate	M01604	0.00312599	23.1076
1179	rs235320	A	G	A	G	-0.0079	-0.00456227	0.8241	0.804302	0.00252145	0.0700003	472174	telomere length	0.0017	3.677e-06	7371	urate	M01604	0.00292119	21.5893
1180	rs510032	T	C	T	C	0.009	0.00711758	0.169	0.190865	0.00255684	0.00539995	472174	telomere length	0.002	6.795e-06	5604	urate	M01604	0.00360048	20.2428
1181	rs6731691	A	G	A	G	-0.008	-0.00223822	0.1705	0.164611	0.00269816	0.41	472174	telomere length	0.0018	5.301e-06	7371	urate	M01604	0.00267268	19.7477
1182	rs6927639	A	G	A	G	-0.0078	0.00066485	0.8458	0.843544	0.00276156	0.81	472174	telomere length	0.0018	9.274e-06	7371	urate	M01604	0.00254105	18.7727
1183	rs7906282	T	G	T	G	0.008	-0.00032942	0.3075	0.308008	0.00216144	0.88	472174	telomere length	0.0016	1.105e-06	7371	urate	M01604	0.00338021	24.9932
1184	rs872114	A	C	A	C	-0.0208	0.0037809	0.9736	0.967669	0.00569206	0.51	472174	telomere length	0.0044	2.294e-06	7371	urate	M01604	0.0030226	22.341
1185	rs938554	C	G	C	G	-0.0348	0.0134518	0.2256	0.222516	0.00240712	2.30001e-08	472174	telomere length	0.0017	5.85e-93	7371	urate	M01604	0.0537924	418.931
1186	rs9549021	T	C	T	C	-0.0135	-0.00088931	0.6112	0.630384	0.00208177	0.67	472174	telomere length	0.0029	2.944e-06	1767	urate	M01604	0.0121155	21.6461
1187	rs9557545	A	T	A	T	0.018	0.00364934	0.032	0.036288	0.00551915	0.51	472174	telomere length	0.004	7.829e-06	7371	urate	M01604	0.00273973	20.2445
1188	rs10174534	A	G	A	G	-0.028	-0.00125916	0.5571	0.556574	0.00202592	0.53	472174	telomere length	0.0063	7.572e-06	5162	ursodeoxycholate	M01605	0.00381205	19.7454
1189	rs11736497	T	C	T	C	0.1146	-0.00063641	0.0214	0.042504	0.00506525	0.9	472174	telomere length	0.0252	5.557e-06	5162	ursodeoxycholate	M01605	0.00399037	20.6728
1190	rs12587564	A	G	A	G	0.0456	0.00234941	0.1148	0.118155	0.00317072	0.46	472174	telomere length	0.0097	2.63e-06	5162	ursodeoxycholate	M01605	0.00426298	22.0911
1191	rs17118371	T	C	T	C	0.0343	0.00038013	0.2298	0.226018	0.0023963	0.87	472174	telomere length	0.0071	1.442e-06	5162	ursodeoxycholate	M01605	0.00450085	23.3294
1192	rs2421668	A	G	A	G	0.034	0.00365223	0.644	0.638157	0.00209264	0.0810009	472174	telomere length	0.0073	2.867e-06	4207	ursodeoxycholate	M01605	0.00512987	21.6823
1193	rs2720445	T	C	T	C	0.033	0.00046915	0.536	0.542729	0.00203207	0.82	472174	telomere length	0.0073	5.56e-06	4207	ursodeoxycholate	M01605	0.00483398	20.4256
1194	rs312306	C	G	C	G	-0.0654	-0.00016352	0.2278	0.250028	0.00232682	0.94	472174	telomere length	0.0145	6.231e-06	955	ursodeoxycholate	M01605	0.0208575	20.3006
1195	rs3760877	T	C	T	C	0.0577	0.00114343	0.4762	0.446418	0.00202385	0.57	472174	telomere length	0.013	9.553e-06	955	ursodeoxycholate	M01605	0.0202113	19.6587
1196	rs6763802	T	G	T	G	-0.0576	-0.00680514	0.0798	0.089402	0.00349135	0.051	472174	telomere length	0.0116	6.503e-07	5162	ursodeoxycholate	M01605	0.00475381	24.6468
1197	rs7463380	C	G	C	G	0.0763	0.00184378	0.8421	0.811765	0.0025807	0.47	472174	telomere length	0.0169	6.402e-06	955	ursodeoxycholate	M01605	0.0208978	20.3407
1198	rs9573265	T	C	T	C	0.2216	0.00163033	0.0158	0.01961	0.0077838	0.83	472174	telomere length	0.0488	5.552e-06	955	ursodeoxycholate	M01605	0.0211358	20.5773
1199	rs10922038	T	C	T	C	0.0102	-0.00076137	0.4354	0.438709	0.00201726	0.709999	472174	telomere length	0.0023	7.569e-06	7104	arginine	M01638	0.00276084	19.6618
1200	rs11114987	T	C	T	C	-0.0324	0.00480658	0.0439	0.042911	0.00493286	0.33	472174	telomere length	0.0067	1.414e-06	7104	arginine	M01638	0.00328103	23.3786
1201	rs1153903	A	G	A	G	-0.0106	-0.0009618	0.3856	0.398032	0.00204306	0.64	472174	telomere length	0.0023	4.187e-06	7104	arginine	M01638	0.00298096	21.2341
1202	rs12714263	A	G	A	G	-0.0107	0.00095984	0.5733	0.572556	0.0020355	0.64	472174	telomere length	0.0023	3.976e-06	7104	arginine	M01638	0.0030373	21.6366
1203	rs12985777	T	C	T	C	-0.0141	-0.00379795	0.2402	0.245045	0.00235346	0.11	472174	telomere length	0.0032	8.861e-06	7104	arginine	M01638	0.00272552	19.4096
1204	rs17706531	A	G	A	G	0.0105	0.00193118	0.6331	0.638393	0.00208113	0.35	472174	telomere length	0.0023	6.973e-06	7104	arginine	M01638	0.00292515	20.8353
1205	rs2246012	T	C	T	C	-0.0166	-0.00168951	0.8388	0.832532	0.00267631	0.53	472174	telomere length	0.0032	2.227e-07	7104	arginine	M01638	0.00377373	26.9026
1206	rs2916148	A	G	A	G	-0.0101	0.00051311	0.4534	0.455719	0.00203429	0.8	472174	telomere length	0.0023	9.235e-06	7104	arginine	M01638	0.00270712	19.2781
1207	rs2933871	A	G	A	G	0.0178	0.00022258	0.6938	0.69866	0.00219364	0.92	472174	telomere length	0.004	7.648e-06	1735	arginine	M01638	0.0112847	19.7797
1208	rs3011362	A	G	A	G	-0.0349	0.00523703	0.0334	0.052142	0.00464225	0.26	472174	telomere length	0.0074	2.37e-06	1735	arginine	M01638	0.0126577	22.2171
1209	rs511304	A	C	A	C	0.0191	-0.00094528	0.4368	0.435784	0.00204883	0.64	472174	telomere length	0.0039	1.014e-06	1735	arginine	M01638	0.0136356	23.9572
1210	rs6479442	A	C	A	C	0.0101	0.00170718	0.4837	0.485938	0.0020027	0.39	472174	telomere length	0.0023	9.586e-06	7104	arginine	M01638	0.00270712	19.2781
1211	rs6561899	A	T	A	T	0.011	0.00023039	0.58	0.58683	0.00204102	0.91	472174	telomere length	0.0023	1.844e-06	7104	arginine	M01638	0.00320945	22.8669
1212	rs6920504	T	C	T	C	-0.0135	-0.00313402	0.7729	0.754793	0.0023376	0.18	472174	telomere length	0.003	7.527e-06	7104	arginine	M01638	0.0028424	20.2443
1213	rs7036499	T	C	T	C	0.0217	-0.00217895	0.8519	0.844311	0.00278994	0.43	472174	telomere length	0.0049	8.857e-06	1735	arginine	M01638	0.0111775	19.5896
1214	rs720118	T	C	T	C	-0.0105	-0.00467206	0.6152	0.626193	0.00206676	0.0239999	472174	telomere length	0.0023	4.547e-06	7104	arginine	M01638	0.00292515	20.8353
1215	rs7535809	A	G	A	G	0.0138	-0.00056298	0.8331	0.841136	0.00273737	0.84	472174	telomere length	0.0031	7.276e-06	7104	arginine	M01638	0.00278178	19.8113
1216	rs7717247	A	C	A	C	0.0162	-0.00143277	0.8061	0.832505	0.00270383	0.6	472174	telomere length	0.0035	3.347e-06	7104	arginine	M01638	0.00300665	21.4176
1217	rs837763	T	C	T	C	0.0114	0.00122075	0.5528	0.556705	0.00200754	0.54	472174	telomere length	0.0025	6.027e-06	7104	arginine	M01638	0.00291848	20.7877
1218	rs11167905	T	C	T	C	0.0804	0.00028637	0.8545	0.845797	0.00279427	0.92	472174	telomere length	0.0164	9.826e-07	2063	ascorbate (Vitamin C)	M01640	0.0115158	24.0106
1219	rs13069990	T	C	T	C	-0.0506	0.00281203	0.3781	0.393468	0.00204792	0.17	472174	telomere length	0.011	4.442e-06	2063	ascorbate (Vitamin C)	M01640	0.0101528	21.1395
1220	rs13103690	T	G	T	G	-0.0474	-0.00766044	0.5359	0.534646	0.00200891	0.000140001	472174	telomere length	0.0104	5.195e-06	2063	ascorbate (Vitamin C)	M01640	0.00996873	20.7524
1221	rs2070006	T	C	T	C	0.0512	0.00333983	0.3713	0.379495	0.00205702	0.1	472174	telomere length	0.0112	4.762e-06	2063	ascorbate (Vitamin C)	M01640	0.0100283	20.8777
1222	rs577596	A	G	A	G	-0.0567	0.00463492	0.3267	0.361241	0.00210465	0.0280001	472174	telomere length	0.0114	6.679e-07	2063	ascorbate (Vitamin C)	M01640	0.011849	24.7136
1223	rs6713914	T	C	T	C	0.0593	-0.00303022	0.5741	0.541864	0.00200274	0.13	472174	telomere length	0.0116	3.22e-07	1567	ascorbate (Vitamin C)	M01640	0.0164037	26.0999
1224	rs6826474	T	C	T	C	-0.1383	-0.00857874	0.0393	0.030929	0.00581602	0.14	472174	telomere length	0.0288	1.561e-06	2063	ascorbate (Vitamin C)	M01640	0.0110543	23.0376
1225	rs6834631	T	G	T	G	0.1306	-0.00014833	0.9596	0.956287	0.00489735	0.98	472174	telomere length	0.0267	1.032e-06	2063	ascorbate (Vitamin C)	M01640	0.0114645	23.9025
1226	rs7112460	T	C	T	C	0.1084	0.00039878	0.0658	0.065674	0.00403699	0.92	472174	telomere length	0.0223	1.135e-06	2063	ascorbate (Vitamin C)	M01640	0.0113241	23.6063
1227	rs8057559	T	C	T	C	0.1395	-0.011743	0.0312	0.031558	0.00584496	0.0449997	472174	telomere length	0.0314	9.098e-06	2063	ascorbate (Vitamin C)	M01640	0.00947664	19.7182
1228	rs808686	A	G	A	G	0.0598	-0.00161299	0.6086	0.505547	0.00200772	0.42	472174	telomere length	0.0128	3.013e-06	1567	ascorbate (Vitamin C)	M01640	0.0137374	21.7986
1229	rs8105491	T	G	T	G	-0.0698	-0.00358077	0.154	0.155498	0.00275873	0.19	472174	telomere length	0.0148	2.304e-06	2063	ascorbate (Vitamin C)	M01640	0.0106667	22.2211
1230	rs9419004	C	G	C	G	-0.254	-4.368e-05	0.186	0.284673	0.00223738	0.98	472174	telomere length	0.0563	6.531e-06	496	ascorbate (Vitamin C)	M01640	0.0394188	20.272
1231	rs9606290	A	G	A	G	0.159	-0.00022542	0.241	0.257938	0.00232595	0.92	472174	telomere length	0.0352	6.316e-06	496	ascorbate (Vitamin C)	M01640	0.0395111	20.3214
1232	rs10514491	T	C	T	C	0.0094	-0.00259332	0.6781	0.685484	0.00217804	0.23	472174	telomere length	0.0017	4.457e-08	7352	#N/A	M01642	0.00414143	30.5661
1233	rs11196097	A	G	A	G	0.0111	-0.0039602	0.1128	0.113736	0.00318028	0.21	472174	telomere length	0.0025	9.828e-06	7352	#N/A	M01642	0.00267422	19.7082
1234	rs11664190	T	C	T	C	-0.0082	0.00236367	0.592	0.610782	0.00204991	0.25	472174	telomere length	0.0016	6.471e-07	7352	#N/A	M01642	0.00355986	26.2585
1235	rs12001701	A	G	A	G	-0.0315	0.00042019	0.052	0.038645	0.00524788	0.94	472174	telomere length	0.0066	1.888e-06	1764	#N/A	M01642	0.0127486	22.7531
1236	rs12026398	T	C	T	C	-0.014	-0.00416486	0.8893	0.871177	0.00298945	0.16	472174	telomere length	0.0029	9.427e-07	7352	#N/A	M01642	0.00315995	23.2992
1237	rs12136055	T	C	T	C	-0.0731	0.00695897	0.0129	0.015388	0.00839611	0.41	472174	telomere length	0.0153	1.754e-06	1764	#N/A	M01642	0.0127752	22.8013
1238	rs12586821	T	C	T	C	0.0129	-0.00123054	0.1222	0.124338	0.00304642	0.69	472174	telomere length	0.0025	1.615e-07	7352	#N/A	M01642	0.00360848	26.6184
1239	rs13380271	T	C	T	C	-0.0077	-0.00318389	0.4149	0.417539	0.00203023	0.12	472174	telomere length	0.0016	2.904e-06	7352	#N/A	M01642	0.00314029	23.1539
1240	rs1391933	T	G	T	G	-0.0075	0.00064095	0.4399	0.444469	0.00201663	0.75	472174	telomere length	0.0016	5.785e-06	7352	#N/A	M01642	0.00297976	21.9667
1241	rs1530919	A	G	A	G	0.0076	-0.00081767	0.3006	0.295655	0.00218964	0.709999	472174	telomere length	0.0017	5.918e-06	7352	#N/A	M01642	0.0027111	19.9807
1242	rs1549556	T	C	T	C	-0.0075	0.00089399	0.3719	0.382019	0.00205442	0.66	472174	telomere length	0.0017	7.952e-06	7352	#N/A	M01642	0.00264041	19.4584
1243	rs17616891	A	T	A	T	-0.0076	-0.00160743	0.6964	0.706417	0.00219749	0.46	472174	telomere length	0.0017	4.651e-06	7352	#N/A	M01642	0.0027111	19.9807
1244	rs17695897	T	C	T	C	0.011	0.00593117	0.153	0.154151	0.00278284	0.0329997	472174	telomere length	0.0025	8.025e-06	7352	#N/A	M01642	0.00262638	19.3547
1245	rs2720692	A	G	A	G	-0.0272	0.00055029	0.0648	0.083348	0.0036428	0.88	472174	telomere length	0.006	5.631e-06	1764	#N/A	M01642	0.0115161	20.5278
1246	rs2725779	T	C	T	C	0.0077	0.00301026	0.4523	0.469124	0.00202068	0.14	472174	telomere length	0.0017	3.274e-06	7352	#N/A	M01642	0.00278271	20.51
1247	rs2938330	T	C	T	C	-0.0117	0.0182315	0.8105	0.853504	0.00282516	1.09999e-10	472174	telomere length	0.0025	2.146e-06	7352	#N/A	M01642	0.00297026	21.8964
1248	rs3781273	A	G	A	G	0.0074	-0.00208622	0.5139	0.521004	0.0020399	0.31	472174	telomere length	0.0017	8.523e-06	7352	#N/A	M01642	0.00257065	18.9429
1249	rs4436895	C	G	C	G	-0.01	-0.00138386	0.252	0.271691	0.0022612	0.54	472174	telomere length	0.0022	3.47e-06	7352	#N/A	M01642	0.0028024	20.6555
1250	rs4483514	T	G	T	G	0.009	0.00118958	0.357	0.360147	0.0020829	0.57	472174	telomere length	0.002	6.795e-06	5588	#N/A	M01642	0.00361075	20.2428
1251	rs4812805	C	G	C	G	-0.0109	-0.00164337	0.8421	0.852689	0.00283503	0.56	472174	telomere length	0.0024	5.881e-06	7352	#N/A	M01642	0.00279775	20.6211
1252	rs4818244	T	C	T	C	0.0136	-0.00076559	0.0939	0.125429	0.00303446	0.8	472174	telomere length	0.003	6.608e-06	7352	#N/A	M01642	0.00278752	20.5455
1253	rs569114	A	G	A	G	-0.0079	-0.00055099	0.6199	0.609151	0.00209316	0.79	472174	telomere length	0.0017	1.991e-06	7352	#N/A	M01642	0.00292871	21.5893
1254	rs6540619	T	C	T	C	0.0076	5.398e-05	0.434	0.422689	0.00202997	0.98	472174	telomere length	0.0016	3.706e-06	7352	#N/A	M01642	0.0030595	22.5564
1255	rs6557106	T	C	T	C	0.0076	0.00139199	0.6715	0.666758	0.00212714	0.51	472174	telomere length	0.0017	5.417e-06	7352	#N/A	M01642	0.0027111	19.9807
1256	rs6828152	T	G	T	G	0.009	0.0028475	0.359	0.368992	0.00207935	0.17	472174	telomere length	0.002	6.795e-06	5588	#N/A	M01642	0.00361075	20.2428
1257	rs7735310	T	G	T	G	-0.0078	-0.00274333	0.7188	0.714076	0.00221298	0.22	472174	telomere length	0.0017	3.381e-06	7352	#N/A	M01642	0.00285525	21.0462
1258	rs7859597	A	G	A	G	-0.009	0.00448485	0.737	0.722708	0.00224283	0.0460002	472174	telomere length	0.002	6.795e-06	5588	#N/A	M01642	0.00361075	20.2428
1259	rs8043217	A	G	A	G	0.009	-0.00086796	0.524	0.506379	0.00202864	0.67	472174	telomere length	0.0016	2.793e-08	7352	#N/A	M01642	0.00428523	31.632
1260	rs8128639	A	C	A	C	-0.0113	-0.00210535	0.1698	0.224881	0.0024133	0.38	472174	telomere length	0.0025	6.513e-06	7352	#N/A	M01642	0.00277119	20.4248
1261	rs947099	A	G	A	G	-0.008	-0.00165305	0.3625	0.349544	0.00209371	0.43	472174	telomere length	0.0017	1.221e-06	7352	#N/A	M01642	0.0030031	22.1393
1262	rs9529827	T	C	T	C	-0.0397	-0.00543084	0.9843	0.980123	0.00740799	0.46	472174	telomere length	0.0087	5.144e-06	7352	#N/A	M01642	0.00282429	20.8173
1263	rs10092877	T	C	T	C	0.0087	0.0034142	0.4173	0.42323	0.00203817	0.0940005	472174	telomere length	0.0018	1.25e-06	7355	heptanoate (7:0)	M01644	0.00316617	23.3548
1264	rs10153405	A	G	A	G	-0.0103	-0.00097417	0.5342	0.532051	0.00201586	0.630001	472174	telomere length	0.0018	9.267e-09	7355	heptanoate (7:0)	M01644	0.00443218	32.7349
1265	rs10266726	T	C	T	C	-0.0083	-0.00361288	0.4261	0.403475	0.00203697	0.0759994	472174	telomere length	0.0018	4.002e-06	7355	heptanoate (7:0)	M01644	0.00288254	21.2566
1266	rs10492225	T	C	T	C	-0.0128	0.00159699	0.8498	0.856527	0.00285169	0.58	472174	telomere length	0.0027	1.596e-06	7355	heptanoate (7:0)	M01644	0.00304638	22.4685
1267	rs10740323	T	C	T	C	0.0084	-0.00081989	0.5935	0.593684	0.00203818	0.69	472174	telomere length	0.0018	4.096e-06	7355	heptanoate (7:0)	M01644	0.00295221	21.7719
1268	rs10848196	A	G	A	G	-0.0098	-0.0008785	0.5584	0.559289	0.00201175	0.66	472174	telomere length	0.0018	5.252e-08	7355	heptanoate (7:0)	M01644	0.004014	29.6339
1269	rs12953375	A	T	A	T	0.0126	0.0002483	0.8162	0.772673	0.00240023	0.92	472174	telomere length	0.0026	1.344e-06	7355	heptanoate (7:0)	M01644	0.00318293	23.4788
1270	rs13002121	A	G	A	G	0.0115	-0.00209993	0.766	0.756802	0.00233883	0.37	472174	telomere length	0.0026	6.943e-06	7355	heptanoate (7:0)	M01644	0.00265285	19.5583
1271	rs13083714	T	C	T	C	0.0194	0.00239665	0.5762	0.552454	0.00201662	0.23	472174	telomere length	0.0042	4.84e-06	1766	heptanoate (7:0)	M01644	0.0119371	21.3114
1272	rs13109093	A	C	A	C	0.0085	-0.00408492	0.614	0.613886	0.00206039	0.0470002	472174	telomere length	0.0018	4.247e-06	7355	heptanoate (7:0)	M01644	0.0030227	22.2933
1273	rs17002476	T	C	T	C	-0.0119	0.00158643	0.1459	0.156982	0.00275657	0.56	472174	telomere length	0.0027	8.317e-06	7355	heptanoate (7:0)	M01644	0.00263414	19.42
1274	rs17287933	T	C	T	C	0.0083	-0.00021534	0.4687	0.462804	0.00201372	0.91	472174	telomere length	0.0018	5.243e-06	7355	heptanoate (7:0)	M01644	0.00288254	21.2566
1275	rs17520583	A	G	A	G	0.0093	0.00120469	0.332	0.32206	0.00214958	0.58	472174	telomere length	0.0018	3.599e-07	7355	heptanoate (7:0)	M01644	0.0036163	26.6872
1276	rs17739107	A	G	A	G	-0.0198	0.00184361	0.942	0.936738	0.0041113	0.649999	472174	telomere length	0.0044	8.091e-06	7355	heptanoate (7:0)	M01644	0.00274567	20.2445
1277	rs1836862	A	C	A	C	-0.008	0.0006771	0.6051	0.618824	0.00207641	0.74	472174	telomere length	0.0018	9.366e-06	7355	heptanoate (7:0)	M01644	0.00267847	19.7477
1278	rs1866411	A	C	A	C	-0.0083	0.00067336	0.3473	0.342514	0.00211291	0.75	472174	telomere length	0.0018	5.232e-06	7355	heptanoate (7:0)	M01644	0.00288254	21.2566
1279	rs1889463	T	C	T	C	0.0089	0.00204647	0.628	0.643391	0.00218093	0.35	472174	telomere length	0.0019	3.358e-06	7355	heptanoate (7:0)	M01644	0.00297438	21.9359
1280	rs203591	T	C	T	C	-0.0086	0.00087606	0.3697	0.370632	0.00207679	0.67	472174	telomere length	0.0018	2.014e-06	7355	heptanoate (7:0)	M01644	0.00309402	22.821
1281	rs2073805	T	C	T	C	-0.009	0.00064178	0.407	0.413157	0.00226143	0.780001	472174	telomere length	0.002	6.795e-06	5589	heptanoate (7:0)	M01644	0.00361011	20.2428
1282	rs2091331	A	G	A	G	0.0082	0.00134426	0.4127	0.404839	0.0020409	0.51	472174	telomere length	0.0018	5.705e-06	7355	heptanoate (7:0)	M01644	0.00281369	20.7474
1283	rs2291199	A	G	A	G	0.0083	-0.00109637	0.5373	0.549213	0.00201769	0.59	472174	telomere length	0.0018	5.175e-06	7355	heptanoate (7:0)	M01644	0.00288254	21.2566
1284	rs269194	A	C	A	C	-0.0081	-0.00051618	0.4386	0.432103	0.00202745	0.8	472174	telomere length	0.0018	9.008e-06	7355	heptanoate (7:0)	M01644	0.00274567	20.2445
1285	rs4618485	A	G	A	G	-0.0085	0.00058182	0.595	0.606225	0.00209805	0.780001	472174	telomere length	0.0018	3.037e-06	7355	heptanoate (7:0)	M01644	0.0030227	22.2933
1286	rs498266	A	G	A	G	0.0082	-0.00130823	0.5852	0.569415	0.00203023	0.52	472174	telomere length	0.0018	6.145e-06	7355	heptanoate (7:0)	M01644	0.00281369	20.7474
1287	rs6051643	A	G	A	G	0.0441	-0.00881767	0.986	0.976377	0.00683765	0.2	472174	telomere length	0.0095	3.759e-06	7355	heptanoate (7:0)	M01644	0.0029213	21.5433
1288	rs630782	T	C	T	C	0.0093	-0.00423079	0.4713	0.462962	0.00200856	0.0350002	472174	telomere length	0.0018	2.324e-07	7355	heptanoate (7:0)	M01644	0.0036163	26.6872
1289	rs676094	A	G	A	G	0.0191	0.00532722	0.4178	0.408487	0.00203745	0.0089	472174	telomere length	0.0042	6.606e-06	1766	heptanoate (7:0)	M01644	0.011575	20.6574
1290	rs6860349	A	G	A	G	-0.0089	-0.00092881	0.4108	0.407158	0.00203301	0.649999	472174	telomere length	0.0018	8.673e-07	7355	heptanoate (7:0)	M01644	0.00331292	24.4409
1291	rs7436874	T	C	T	C	0.0083	0.00021274	0.6135	0.596593	0.00205291	0.92	472174	telomere length	0.0019	9.886e-06	7355	heptanoate (7:0)	M01644	0.00258786	19.0779
1292	rs8006663	A	G	A	G	-0.0086	0.00038425	0.4556	0.465567	0.00202053	0.85	472174	telomere length	0.0018	1.785e-06	7355	heptanoate (7:0)	M01644	0.00309402	22.821
1293	rs8079173	A	G	A	G	0.0118	-0.00544165	0.1402	0.14467	0.00285703	0.0569994	472174	telomere length	0.0026	8.927e-06	7355	heptanoate (7:0)	M01644	0.00279267	20.592
1294	rs864428	T	C	T	C	0.0101	0.00283006	0.4058	0.42119	0.00204231	0.17	472174	telomere length	0.0018	2.986e-08	7355	heptanoate (7:0)	M01644	0.00426246	31.476
1295	rs9607028	T	G	T	G	-0.0084	-0.00192522	0.4268	0.41212	0.0020362	0.34	472174	telomere length	0.0019	7.286e-06	7355	heptanoate (7:0)	M01644	0.00265043	19.5404
1296	rs989248	A	G	A	G	-0.0085	0.00328936	0.6475	0.641466	0.00209337	0.12	472174	telomere length	0.0018	2.962e-06	7355	heptanoate (7:0)	M01644	0.0030227	22.2933
1297	rs990054	T	C	T	C	-0.0087	-0.00268743	0.5955	0.595851	0.00205563	0.19	472174	telomere length	0.0018	1.325e-06	7355	heptanoate (7:0)	M01644	0.00316617	23.3548
1298	rs10039731	A	G	A	G	0.0198	-0.00068603	0.5787	0.615514	0.00206924	0.74	472174	telomere length	0.004	8.465e-07	1767	laurate (12:0)	M01645	0.0136771	24.4748
1299	rs11036901	A	G	A	G	-0.0079	-0.0024829	0.433	0.359909	0.00208662	0.23	472174	telomere length	0.0018	7.855e-06	7346	laurate (12:0)	M01645	0.0026153	19.2571
1300	rs11193635	T	C	T	C	0.0084	-0.00182625	0.6725	0.678899	0.00216472	0.4	472174	telomere length	0.0018	3.797e-06	7346	laurate (12:0)	M01645	0.00295581	21.7718
1301	rs11589855	T	C	T	C	-0.0084	-0.00025211	0.3809	0.37473	0.00207438	0.9	472174	telomere length	0.0018	2.222e-06	7346	laurate (12:0)	M01645	0.00295581	21.7718
1302	rs11731117	A	G	A	G	0.0081	-0.00183482	0.5958	0.587075	0.00202913	0.37	472174	telomere length	0.0018	4.324e-06	7346	laurate (12:0)	M01645	0.00274902	20.2445
1303	rs11857879	T	G	T	G	0.0112	0.00044991	0.1952	0.211301	0.00246553	0.86	472174	telomere length	0.0025	8.18e-06	7346	laurate (12:0)	M01645	0.00272471	20.0649
1304	rs11978728	A	T	A	T	-0.0089	0.00173731	0.6876	0.685504	0.00214937	0.42	472174	telomere length	0.0018	5.182e-07	7346	laurate (12:0)	M01645	0.00331697	24.4409
1305	rs12466053	A	G	A	G	0.0087	-0.00018354	0.402	0.419551	0.00203209	0.93	472174	telomere length	0.0018	8.441e-07	7346	laurate (12:0)	M01645	0.00317003	23.3548
1306	rs12862464	T	C	T	C	0.0146	0.00217382	0.0842	0.098377	0.00337666	0.52	472174	telomere length	0.0033	9.825e-06	7346	laurate (12:0)	M01645	0.00265749	19.5686
1307	rs12940605	A	C	A	C	-0.0096	-0.00421557	0.6059	0.620367	0.00207921	0.0430002	472174	telomere length	0.0018	1.823e-07	7346	laurate (12:0)	M01645	0.00385716	28.4367
1308	rs13393013	A	G	A	G	0.0314	-0.00068329	0.0213	0.032532	0.00572119	0.9	472174	telomere length	0.0065	1.312e-06	7346	laurate (12:0)	M01645	0.00316668	23.33
1309	rs1530439	T	G	T	G	0.009	0.00211057	0.2946	0.307312	0.00218203	0.33	472174	telomere length	0.0018	6.08e-07	7346	laurate (12:0)	M01645	0.00339167	24.9932
1310	rs16942446	A	G	A	G	-0.0259	0.00735911	0.0314	0.034056	0.00554907	0.18	472174	telomere length	0.0056	3.318e-06	7346	laurate (12:0)	M01645	0.00290342	21.3848
1311	rs16990450	T	C	T	C	0.0161	-0.00308147	0.0722	0.08181	0.00364409	0.4	472174	telomere length	0.0035	4.178e-06	7346	laurate (12:0)	M01645	0.00287221	21.1542
1312	rs2069151	A	G	A	G	0.009	0.00248413	0.7083	0.719715	0.0022274	0.26	472174	telomere length	0.0018	4.682e-07	7346	laurate (12:0)	M01645	0.00339167	24.9932
1313	rs2140495	T	C	T	C	0.0638	-0.00457802	0.0158	0.018841	0.0075803	0.55	472174	telomere length	0.0144	9.505e-06	1767	laurate (12:0)	M01645	0.0109871	19.6076
1314	rs2255059	T	C	T	C	-0.008	-0.00037096	0.5192	0.512636	0.0020344	0.86	472174	telomere length	0.0018	7.397e-06	7346	laurate (12:0)	M01645	0.00268175	19.7477
1315	rs2304767	A	G	A	G	0.0091	0.00031374	0.3402	0.336343	0.00213974	0.88	472174	telomere length	0.0019	1.216e-06	7346	laurate (12:0)	M01645	0.00311294	22.9328
1316	rs2423542	A	G	A	G	0.0153	-0.00606928	0.8036	0.740007	0.00254333	0.017	472174	telomere length	0.0032	1.914e-06	7346	laurate (12:0)	M01645	0.00310229	22.8541
1317	rs2491274	A	G	A	G	-0.0297	-0.00382641	0.9732	0.955586	0.004905	0.44	472174	telomere length	0.0065	4.627e-06	7346	laurate (12:0)	M01645	0.00283402	20.8722
1318	rs369895	A	G	A	G	-0.0114	-0.00138061	0.574	0.556566	0.00201112	0.49	472174	telomere length	0.0023	1.075e-06	7346	laurate (12:0)	M01645	0.00333314	24.5604
1319	rs4327548	A	G	A	G	-0.0093	0.00303494	0.2904	0.28201	0.00222431	0.17	472174	telomere length	0.0018	2.156e-07	7346	laurate (12:0)	M01645	0.00362072	26.6872
1320	rs4333677	A	G	A	G	0.008	0.00251238	0.5848	0.568526	0.0020314	0.22	472174	telomere length	0.0018	5.985e-06	7346	laurate (12:0)	M01645	0.00268175	19.7477
1321	rs4680878	T	G	T	G	0.0079	0.00421618	0.6552	0.64399	0.00209776	0.0439997	472174	telomere length	0.0018	9.163e-06	7346	laurate (12:0)	M01645	0.0026153	19.2571
1322	rs4789698	T	C	T	C	-0.0079	0.00373828	0.4508	0.447207	0.00202825	0.0649995	472174	telomere length	0.0018	6.828e-06	7346	laurate (12:0)	M01645	0.0026153	19.2571
1323	rs4930046	A	G	A	G	0.0088	0.00014747	0.4652	0.475655	0.00201448	0.94	472174	telomere length	0.0019	2.716e-06	7346	laurate (12:0)	M01645	0.00291166	21.4457
1324	rs6112257	A	G	A	G	-0.0092	-0.00293204	0.6843	0.674731	0.00214524	0.17	472174	telomere length	0.0018	3.386e-07	7346	laurate (12:0)	M01645	0.00354355	26.1163
1325	rs6441206	A	G	A	G	0.0099	0.00040609	0.4638	0.483348	0.00199767	0.84	472174	telomere length	0.0018	2.088e-08	7346	laurate (12:0)	M01645	0.004101	30.2418
1326	rs6502896	A	G	A	G	-0.0187	-0.00186581	0.7619	0.753848	0.00231879	0.42	472174	telomere length	0.0042	9.701e-06	1767	laurate (12:0)	M01645	0.0110944	19.8013
1327	rs6765113	T	C	T	C	0.0082	-0.00049835	0.5408	0.553197	0.00203071	0.81	472174	telomere length	0.0018	8.162e-06	7346	laurate (12:0)	M01645	0.00281713	20.7474
1328	rs696979	T	C	T	C	0.0084	0.00280578	0.6026	0.592669	0.00204662	0.17	472174	telomere length	0.0018	2.048e-06	7346	laurate (12:0)	M01645	0.00295581	21.7718
1329	rs6973824	A	G	A	G	0.009	-0.00136059	0.3374	0.345043	0.00210644	0.52	472174	telomere length	0.0018	4.019e-07	7346	laurate (12:0)	M01645	0.00339167	24.9932
1330	rs699015	A	G	A	G	0.0391	-0.00797589	0.955	0.958738	0.00516069	0.12	472174	telomere length	0.0089	9.928e-06	1767	laurate (12:0)	M01645	0.0108049	19.2789
1331	rs7011528	A	C	A	C	-0.0082	-0.00028448	0.4515	0.438761	0.00201327	0.89	472174	telomere length	0.0018	4.005e-06	7346	laurate (12:0)	M01645	0.00281713	20.7474
1332	rs853907	T	C	T	C	0.0079	-0.00117266	0.4778	0.464941	0.00204854	0.57	472174	telomere length	0.0018	7.637e-06	7346	laurate (12:0)	M01645	0.0026153	19.2571
1333	rs891531	T	G	T	G	0.0113	0.00093325	0.1846	0.222848	0.00241232	0.7	472174	telomere length	0.0024	3.809e-06	7346	laurate (12:0)	M01645	0.00300867	22.1624
1334	rs9563502	A	G	A	G	-0.01	0.00335296	0.7115	0.712352	0.00220959	0.13	472174	telomere length	0.0018	2.56e-08	7346	laurate (12:0)	M01645	0.00418392	30.8558
1335	rs9852606	C	G	C	G	-0.0085	0.00038931	0.3771	0.359787	0.00209075	0.85	472174	telomere length	0.0018	1.476e-06	7346	laurate (12:0)	M01645	0.00302639	22.2933
1336	rs10050054	T	C	T	C	-0.0336	-0.00725187	0.9828	0.975849	0.00680665	0.29	472174	telomere length	0.0072	3.177e-06	1763	valine	M01649	0.012202	21.7531
1337	rs10181551	A	G	A	G	-0.0055	-0.00222677	0.296	0.287047	0.00220801	0.31	472174	telomere length	0.0012	3.876e-06	7359	valine	M01649	0.00284647	21.0012
1338	rs12552913	A	T	A	T	-0.0059	0.00494132	0.2932	0.289234	0.00221285	0.0259998	472174	telomere length	0.0012	1.164e-06	7359	valine	M01649	0.00327415	24.167
1339	rs1440581	T	C	T	C	-0.0081	0.00095203	0.4577	0.465624	0.00200289	0.630001	472174	telomere length	0.0012	2.558e-12	7359	valine	M01649	0.0061533	45.5501
1340	rs2373642	A	G	A	G	-0.054	0.00567395	0.0138	0.045114	0.00501187	0.26	472174	telomere length	0.011	9.775e-07	1763	valine	M01649	0.0134851	24.0718
1341	rs3762466	T	C	T	C	0.0058	-0.00166936	0.6819	0.664603	0.00212217	0.43	472174	telomere length	0.0012	1.063e-06	7359	valine	M01649	0.00316445	23.3548
1342	rs10075187	T	G	T	G	0.0316	0.00265626	0.9687	0.961859	0.00535369	0.62	472174	telomere length	0.0068	3.438e-06	7348	urea	M01670	0.0029303	21.5893
1343	rs12654812	A	G	A	G	0.0118	-0.00216154	0.2913	0.344669	0.00209805	0.3	472174	telomere length	0.0025	3.362e-06	7348	urea	M01670	0.00302274	22.2723
1344	rs1569823	T	C	T	C	-0.0152	-0.00059206	0.8757	0.858806	0.00288547	0.84	472174	telomere length	0.0034	8.248e-06	7348	urea	M01670	0.00271257	19.9807
1345	rs1792544	A	G	A	G	-0.0155	0.00467593	0.8963	0.897446	0.00335432	0.16	472174	telomere length	0.0034	5.829e-06	7348	urea	M01670	0.00282039	20.7772
1346	rs2049664	C	G	C	G	0.0123	-0.00032525	0.1916	0.200262	0.00251428	0.9	472174	telomere length	0.0026	3.006e-06	7348	urea	M01670	0.0030365	22.3741
1347	rs2170700	A	G	A	G	0.0326	-0.00034739	0.8663	0.887818	0.00325748	0.92	472174	telomere length	0.0069	2.431e-06	1761	urea	M01670	0.0125172	22.2968
1348	rs2424200	T	C	T	C	0.0152	-0.00182241	0.1163	0.106306	0.00324137	0.57	472174	telomere length	0.0034	6.428e-06	7348	urea	M01670	0.00271257	19.9807
1349	rs6074893	A	C	A	C	-0.0115	-0.0004884	0.7512	0.741768	0.00228012	0.83	472174	telomere length	0.0026	8.524e-06	7348	urea	M01670	0.00265537	19.5583
1350	rs6753621	A	G	A	G	-0.0117	-0.00066317	0.2183	0.235883	0.00239331	0.780001	472174	telomere length	0.0026	7.017e-06	7348	urea	M01670	0.00274828	20.2445
1351	rs7739842	T	G	T	G	0.0134	-0.00261316	0.8202	0.79679	0.00253714	0.3	472174	telomere length	0.0027	8.001e-07	7348	urea	M01670	0.00334087	24.6243
1352	rs7990832	A	G	A	G	0.0122	0.00413556	0.1792	0.182332	0.00260644	0.11	472174	telomere length	0.0026	3.874e-06	7348	urea	M01670	0.00298748	22.0118
1353	rs9646626	T	C	T	C	-0.0226	0.00444221	0.948	0.938484	0.00417302	0.29	472174	telomere length	0.0051	7.979e-06	7348	urea	M01670	0.00266531	19.6317
1354	rs980922	C	G	C	G	-0.012	0.00229885	0.8056	0.776906	0.00243103	0.34	472174	telomere length	0.0026	3.569e-06	7348	urea	M01670	0.00289061	21.296
1355	rs1010874	A	G	A	G	-0.0491	-0.00305258	0.0629	0.049078	0.00464373	0.51	472174	telomere length	0.0096	3.169e-07	1753	cortisol	M01712	0.014703	26.1291
1356	rs11013837	A	T	A	T	-0.015	0.00102138	0.2463	0.231438	0.00237905	0.67	472174	telomere length	0.0034	8.163e-06	7346	cortisol	M01712	0.00264256	19.4584
1357	rs1173842	A	G	A	G	-0.0217	0.00458094	0.567	0.540032	0.00201189	0.0230001	472174	telomere length	0.0049	8.343e-06	1753	cortisol	M01712	0.011064	19.5899
1358	rs11855136	A	G	A	G	-0.0618	0.00103686	0.0406	0.03695	0.00541577	0.85	472174	telomere length	0.0121	2.991e-07	1753	cortisol	M01712	0.0146625	26.0562
1359	rs11987983	T	C	T	C	-0.0457	0.00121612	0.099	0.083787	0.00369591	0.74	472174	telomere length	0.0102	7.164e-06	1753	cortisol	M01712	0.0113215	20.051
1360	rs12210538	A	G	A	G	0.0254	0.00049944	0.8442	0.771723	0.00239129	0.83	472174	telomere length	0.0057	9.185e-06	7346	cortisol	M01712	0.00269584	19.8518
1361	rs12883490	T	C	T	C	0.0166	-1.648e-05	0.6656	0.664962	0.00213254	0.99	472174	telomere length	0.0033	3.756e-07	7346	cortisol	M01712	0.00343276	25.2971
1362	rs1381274	T	C	T	C	-0.0146	0.00162135	0.4672	0.466193	0.00199902	0.42	472174	telomere length	0.0032	3.625e-06	7346	cortisol	M01712	0.0028257	20.8107
1363	rs1448767	T	C	T	C	-0.0144	0.00240826	0.6289	0.597474	0.00205003	0.24	472174	telomere length	0.0033	9.947e-06	7346	cortisol	M01712	0.00258537	19.0361
1364	rs1491606	A	T	A	T	0.0182	-0.00126449	0.2992	0.355741	0.00209585	0.55	472174	telomere length	0.004	5.796e-06	7346	cortisol	M01712	0.00281028	20.6969
1365	rs4439706	T	C	T	C	0.0151	0.00072926	0.7156	0.704187	0.00222075	0.74	472174	telomere length	0.0033	3.775e-06	7346	cortisol	M01712	0.0028421	20.9319
1366	rs9446392	T	C	T	C	-0.0331	0.00321482	0.9533	0.955629	0.00489667	0.51	472174	telomere length	0.0075	9.272e-06	7346	cortisol	M01712	0.00264443	19.4722
1367	rs9533798	C	G	C	G	-0.0142	-0.00088493	0.3667	0.367113	0.00207802	0.67	472174	telomere length	0.0032	8.363e-06	7346	cortisol	M01712	0.0026734	19.686
1368	rs10102742	T	C	T	C	0.0078	0.00297187	0.4035	0.386662	0.00208195	0.15	472174	telomere length	0.0018	8.73e-06	7136	cortisone	M01769	0.00262451	18.7725
1369	rs10454657	T	C	T	C	0.0083	-0.00075172	0.5849	0.573097	0.00203176	0.709999	472174	telomere length	0.0017	1.637e-06	7136	cortisone	M01769	0.00332932	23.8307
1370	rs10824300	A	G	A	G	0.009	0.00014201	0.383	0.402409	0.00205786	0.94	472174	telomere length	0.002	6.795e-06	5422	cortisone	M01769	0.00372089	20.2425
1371	rs10851734	A	G	A	G	0.0078	0.00176044	0.6345	0.657939	0.00213036	0.41	472174	telomere length	0.0017	6.048e-06	7136	cortisone	M01769	0.00294142	21.046
1372	rs10938815	T	G	T	G	0.0099	-0.00364036	0.5932	0.592745	0.00203676	0.0739997	472174	telomere length	0.0017	8.381e-09	7136	cortisone	M01769	0.00472997	33.904
1373	rs1115509	A	C	A	C	-0.0999	-0.00049786	0.0138	0.018755	0.0073656	0.95	472174	telomere length	0.0211	2.125e-06	1714	cortisone	M01769	0.0129096	22.3903
1374	rs11532668	A	G	A	G	0.0168	0.00691157	0.8339	0.799492	0.00268686	0.01	472174	telomere length	0.0038	9.746e-06	7136	cortisone	M01769	0.00273155	19.5402
1375	rs1173830	T	C	T	C	-0.0171	0.00228281	0.6542	0.628474	0.00206399	0.27	472174	telomere length	0.0034	6.602e-07	1714	cortisone	M01769	0.0145432	25.2655
1376	rs13280205	A	C	A	C	0.0121	0.00353074	0.805	0.731231	0.00229808	0.12	472174	telomere length	0.0025	2.015e-06	7136	cortisone	M01769	0.00327199	23.419
1377	rs1334235	C	G	C	G	0.0077	-7.904e-05	0.3644	0.371989	0.00206643	0.97	472174	telomere length	0.0017	9.969e-06	7136	cortisone	M01769	0.0028667	20.5098
1378	rs17248331	T	C	T	C	-0.0089	0.00025899	0.5848	0.5899	0.00204673	0.9	472174	telomere length	0.0017	1.699e-07	7136	cortisone	M01769	0.00382615	27.4006
1379	rs2058473	A	G	A	G	-0.0077	-0.00329887	0.6494	0.663195	0.00213044	0.12	472174	telomere length	0.0017	7.478e-06	7136	cortisone	M01769	0.0028667	20.5098
1380	rs2118096	A	C	A	C	0.0084	-0.0017751	0.6068	0.613762	0.00206498	0.39	472174	telomere length	0.0017	1.133e-06	7136	cortisone	M01769	0.00340975	24.4084
1381	rs219918	C	G	C	G	-0.0299	-0.0139784	0.0224	0.024082	0.00659911	0.0340001	472174	telomere length	0.0063	2.477e-06	7136	cortisone	M01769	0.00314657	22.5185
1382	rs2272663	A	G	A	G	0.0077	-0.0008848	0.5321	0.524997	0.00200298	0.66	472174	telomere length	0.0017	9.389e-06	7136	cortisone	M01769	0.0028667	20.5098
1383	rs227421	T	C	T	C	0.0116	-0.00188788	0.1489	0.157476	0.00276275	0.49	472174	telomere length	0.0025	4.035e-06	7136	cortisone	M01769	0.00300797	21.5236
1384	rs2325727	T	C	T	C	-0.0076	0.00231145	0.4423	0.432487	0.00202515	0.25	472174	telomere length	0.0017	9.34e-06	7136	cortisone	M01769	0.00279293	19.9806
1385	rs2351174	T	G	T	G	-0.0081	0.00038429	0.6063	0.606367	0.00207613	0.85	472174	telomere length	0.0017	2.628e-06	7136	cortisone	M01769	0.0031713	22.6961
1386	rs2364598	A	C	A	C	-0.014	-0.00157365	0.149	0.154764	0.00276829	0.57	472174	telomere length	0.003	3.061e-06	5422	cortisone	M01769	0.00400049	21.7697
1387	rs3095571	A	G	A	G	0.0078	0.00319888	0.4465	0.445446	0.00202884	0.11	472174	telomere length	0.0017	6.744e-06	7136	cortisone	M01769	0.00294142	21.046
1388	rs4470135	A	C	A	C	0.0088	0.00336302	0.5203	0.532621	0.0020184	0.0959997	472174	telomere length	0.0018	5.174e-07	7136	cortisone	M01769	0.00333821	23.8945
1389	rs4653629	T	C	T	C	-0.0084	0.00109061	0.5584	0.562812	0.00202099	0.59	472174	telomere length	0.0017	1.249e-06	7136	cortisone	M01769	0.00340975	24.4084
1390	rs4717222	A	C	A	C	-0.0086	0.00232066	0.4686	0.462893	0.00199977	0.25	472174	telomere length	0.0017	4.344e-07	7136	cortisone	M01769	0.00357346	25.5845
1391	rs4930767	T	C	T	C	-0.0079	-0.00037359	0.4862	0.479443	0.00200982	0.85	472174	telomere length	0.0017	3.687e-06	7136	cortisone	M01769	0.0030171	21.5891
1392	rs6017596	T	C	T	C	-0.0084	0.0183453	0.5825	0.578443	0.00202838	1.50003e-19	472174	telomere length	0.0017	8.308e-07	7136	cortisone	M01769	0.00340975	24.4084
1393	rs6539409	T	G	T	G	-0.0078	-0.00253699	0.5663	0.564425	0.00201874	0.21	472174	telomere length	0.0017	4.953e-06	7136	cortisone	M01769	0.00294142	21.046
1394	rs6910731	A	G	A	G	0.0087	-9.174e-05	0.4495	0.435778	0.00203771	0.96	472174	telomere length	0.0018	9.064e-07	7136	cortisone	M01769	0.00326302	23.3546
1395	rs7562418	A	C	A	C	0.0077	0.00013415	0.5075	0.508317	0.00203996	0.95	472174	telomere length	0.0017	6.809e-06	7136	cortisone	M01769	0.0028667	20.5098
1396	rs7661472	A	C	A	C	-0.0082	-0.00261046	0.4922	0.503253	0.00201317	0.19	472174	telomere length	0.0017	1.379e-06	7136	cortisone	M01769	0.00324984	23.2599
1397	rs7670890	A	G	A	G	-0.0076	0.00527402	0.6344	0.628336	0.00208378	0.0109999	472174	telomere length	0.0017	9.639e-06	7136	cortisone	M01769	0.00279293	19.9806
1398	rs7814638	A	G	A	G	-0.0133	-0.00252563	0.141	0.147274	0.00282981	0.37	472174	telomere length	0.0025	1.231e-07	7136	cortisone	M01769	0.00395048	28.2945
1399	rs7837792	T	C	T	C	-0.0081	0.00081339	0.5936	0.594691	0.00205535	0.69	472174	telomere length	0.0017	2.782e-06	7136	cortisone	M01769	0.0031713	22.6961
1400	rs7915877	T	C	T	C	-0.0078	-0.00399059	0.5509	0.566558	0.00201443	0.0479999	472174	telomere length	0.0017	4.416e-06	7136	cortisone	M01769	0.00294142	21.046
1401	rs9379820	T	C	T	C	-0.0076	-0.00601017	0.5914	0.591891	0.00203286	0.00309999	472174	telomere length	0.0017	8.316e-06	7136	cortisone	M01769	0.00279293	19.9806
1402	rs9391679	A	C	A	C	0.0123	0.0105173	0.157	0.148246	0.00282225	0.000189998	472174	telomere length	0.0025	5.815e-07	7136	cortisone	M01769	0.00338068	24.1996
1403	rs940511	A	G	A	G	-0.0077	0.00025396	0.4652	0.463735	0.00202245	0.9	472174	telomere length	0.0017	6.713e-06	7136	cortisone	M01769	0.0028667	20.5098
1404	rs960381	A	C	A	C	0.008	-0.00021172	0.5958	0.586716	0.00202742	0.92	472174	telomere length	0.0017	3.559e-06	7136	cortisone	M01769	0.00309372	22.1391
1405	rs9674799	A	G	A	G	0.0157	-0.00464368	0.8784	0.86569	0.00298836	0.12	472174	telomere length	0.0032	7.465e-07	7136	cortisone	M01769	0.00336188	24.0645
1406	rs10183099	A	G	A	G	-0.0084	0.00189646	0.6391	0.626177	0.00208033	0.36	472174	telomere length	0.0018	2.443e-06	7367	proline	M01898	0.00294741	21.7719
1407	rs10501294	T	C	T	C	-0.0124	4.386e-05	0.8715	0.864101	0.00291304	0.99	472174	telomere length	0.0027	3.11e-06	7367	proline	M01898	0.00285485	21.0862
1408	rs10512634	A	G	A	G	0.0117	-0.00233869	0.1405	0.133032	0.00294466	0.43	472174	telomere length	0.0026	8.593e-06	7367	proline	M01898	0.00274121	20.2445
1409	rs10747856	A	G	A	G	-0.0079	0.00086333	0.5243	0.516802	0.00201112	0.67	472174	telomere length	0.0017	6.032e-06	7367	proline	M01898	0.00292277	21.5893
1410	rs10954090	T	C	T	C	0.013	0.00279583	0.1522	0.153774	0.00277147	0.31	472174	telomere length	0.0026	3.971e-07	7367	proline	M01898	0.00338203	24.9932
1411	rs11075967	T	C	T	C	-0.0087	0.00392426	0.6699	0.660589	0.0021318	0.0659994	472174	telomere length	0.0018	8.671e-07	7367	proline	M01898	0.00316102	23.3548
1412	rs11183620	A	G	A	G	0.0082	-0.00029159	0.4679	0.479388	0.00203422	0.89	472174	telomere length	0.0017	2.343e-06	7367	proline	M01898	0.00314825	23.2601
1413	rs11784679	T	G	T	G	-0.0116	0.00255549	0.7763	0.76313	0.00235315	0.28	472174	telomere length	0.0025	3.615e-06	7367	proline	M01898	0.00291392	21.5238
1414	rs11802885	A	T	A	T	0.0098	0.0013522	0.3634	0.354043	0.00209275	0.52	472174	telomere length	0.0018	2.327e-08	7367	proline	M01898	0.00400749	29.6339
1415	rs11848063	A	G	A	G	0.0087	-0.00154462	0.5861	0.581984	0.00203641	0.450001	472174	telomere length	0.0018	7.138e-07	7367	proline	M01898	0.00316102	23.3548
1416	rs12243290	A	G	A	G	-0.0157	0.00028536	0.8997	0.915108	0.00360353	0.94	472174	telomere length	0.0034	4e-06	7367	proline	M01898	0.002886	21.3169
1417	rs1394836	T	C	T	C	0.0083	-8.527e-05	0.6032	0.617649	0.00206807	0.97	472174	telomere length	0.0018	2.227e-06	7367	proline	M01898	0.00287785	21.2566
1418	rs1564080	A	T	A	T	0.0079	-0.00144609	0.324	0.319028	0.00214229	0.5	472174	telomere length	0.0018	7.531e-06	7367	proline	M01898	0.00260786	19.2571
1419	rs1615586	T	G	T	G	-0.0196	0.00363909	0.7674	0.737242	0.00227415	0.11	472174	telomere length	0.0043	4.182e-06	1766	proline	M01898	0.011628	20.7531
1420	rs175866	T	G	T	G	-0.0086	-0.00162305	0.5784	0.577816	0.00203286	0.42	472174	telomere length	0.0018	1.139e-06	7367	proline	M01898	0.003089	22.821
1421	rs1888182	T	C	T	C	0.0079	-0.00058432	0.4159	0.401035	0.00207413	0.780001	472174	telomere length	0.0018	7.927e-06	7367	proline	M01898	0.00260786	19.2571
1422	rs1928871	C	G	C	G	0.0083	0.00120995	0.3987	0.394197	0.00205244	0.56	472174	telomere length	0.0018	2.783e-06	7367	proline	M01898	0.00287785	21.2566
1423	rs2185865	A	C	A	C	0.0177	0.00052493	0.9245	0.927329	0.00385764	0.89	472174	telomere length	0.0034	1.698e-07	7367	proline	M01898	0.00366525	27.0939
1424	rs2518802	A	C	A	C	-0.0534	0.00364568	0.903	0.902936	0.00338223	0.28	472174	telomere length	0.0033	4.152e-59	7367	proline	M01898	0.0343238	261.78
1425	rs2935623	A	G	A	G	-0.0079	0.00028574	0.6235	0.629051	0.00209025	0.89	472174	telomere length	0.0018	8.71e-06	7367	proline	M01898	0.00260786	19.2571
1426	rs416659	C	G	C	G	0.0268	-0.00049917	0.7277	0.696639	0.00220488	0.82	472174	telomere length	0.0034	4.659e-15	7367	proline	M01898	0.00836322	62.1146
1427	rs4580644	T	C	T	C	0.0157	3.957e-06	0.4937	0.487678	0.00200487	1	472174	telomere length	0.0035	8.163e-06	1766	proline	M01898	0.0112655	20.0988
1428	rs4978836	A	G	A	G	0.009	-0.00169698	0.391	0.379529	0.00206699	0.41	472174	telomere length	0.002	6.795e-06	5601	proline	M01898	0.0036024	20.2428
1429	rs535633	A	G	A	G	-0.0086	-0.00525759	0.5847	0.576857	0.00205022	0.01	472174	telomere length	0.0018	1.049e-06	7367	proline	M01898	0.003089	22.821
1430	rs5747934	T	C	T	C	0.0715	0.00289022	0.0468	0.046712	0.00478139	0.55	472174	telomere length	0.0051	1.997e-44	7367	proline	M01898	0.0259864	196.496
1431	rs6085132	T	C	T	C	-0.0272	0.00579836	0.9725	0.949662	0.00461532	0.21	472174	telomere length	0.0059	4.011e-06	7367	proline	M01898	0.00287668	21.2479
1432	rs6769362	C	G	C	G	-0.0079	-0.00191442	0.6423	0.624723	0.0020862	0.36	472174	telomere length	0.0018	7.756e-06	7367	proline	M01898	0.00260786	19.2571
1433	rs6798346	A	G	A	G	-0.0167	0.00516879	0.627	0.589246	0.00203428	0.0109999	472174	telomere length	0.0038	8.776e-06	1766	proline	M01898	0.0108181	19.2918
1434	rs7029664	T	C	T	C	0.0077	0.00014251	0.5057	0.507278	0.00199885	0.94	472174	telomere length	0.0017	9.66e-06	7367	proline	M01898	0.00277706	20.51
1435	rs7208186	T	C	T	C	0.0139	0.00327641	0.8619	0.833833	0.00269928	0.22	472174	telomere length	0.0026	6.262e-08	7367	proline	M01898	0.00386465	28.5736
1436	rs7288481	A	G	A	G	-0.0139	-0.0006032	0.2805	0.270385	0.00227197	0.79	472174	telomere length	0.0024	7.268e-09	7367	proline	M01898	0.00453256	33.5343
1437	rs7296105	A	C	A	C	0.0262	-0.00890256	0.8773	0.878058	0.00311997	0.00430002	472174	telomere length	0.0055	2.349e-06	1766	proline	M01898	0.0126865	22.6665
1438	rs7560860	A	G	A	G	0.0079	0.00507957	0.4253	0.416532	0.00203417	0.0129999	472174	telomere length	0.0018	6.427e-06	7367	proline	M01898	0.00260786	19.2571
1439	rs893175	A	C	A	C	-0.0086	-0.00146359	0.5884	0.58889	0.00206241	0.48	472174	telomere length	0.0018	1.527e-06	7367	proline	M01898	0.003089	22.821
1440	rs9360494	T	C	T	C	-0.0083	0.00014731	0.5977	0.585222	0.00203992	0.94	472174	telomere length	0.0018	2.689e-06	7367	proline	M01898	0.00287785	21.2566
1441	rs950755	T	C	T	C	-0.0116	0.00618986	0.8596	0.834975	0.0026935	0.0219999	472174	telomere length	0.0026	8.512e-06	7367	proline	M01898	0.00269468	19.8999
1442	rs9540462	T	G	T	G	-0.012	-0.00151827	0.8756	0.875653	0.00302915	0.62	472174	telomere length	0.0026	4.797e-06	7367	proline	M01898	0.00288318	21.296
1443	rs10164524	A	G	A	G	-0.01	-0.00270805	0.6775	0.676858	0.00214401	0.21	472174	telomere length	0.0017	1.059e-08	7325	citrulline	M02132	0.00470162	34.5926
1444	rs10234187	T	C	T	C	0.0085	-0.00101395	0.3185	0.327623	0.00212674	0.630001	472174	telomere length	0.0017	1.074e-06	7325	citrulline	M02132	0.00340136	24.9932
1445	rs10477454	T	C	T	C	-0.0374	0.0120675	0.0169	0.032412	0.00631537	0.0560003	472174	telomere length	0.0082	4.645e-06	7325	citrulline	M02132	0.00283189	20.7968
1446	rs10489008	A	C	A	C	-0.0076	-0.00052541	0.4919	0.483867	0.00204049	0.8	472174	telomere length	0.0017	7.369e-06	7325	citrulline	M02132	0.00272106	19.9807
1447	rs10858075	T	C	T	C	-0.0091	-0.00208384	0.4061	0.410408	0.00204795	0.31	472174	telomere length	0.0017	1.124e-07	7325	citrulline	M02132	0.00389656	28.6462
1448	rs10901047	T	C	T	C	-0.009	-0.00017927	0.5877	0.600978	0.0020527	0.93	472174	telomere length	0.0018	2.964e-07	7325	citrulline	M02132	0.00340136	24.9932
1449	rs10901320	A	G	A	G	0.0087	-0.00153565	0.4313	0.427586	0.00202629	0.450001	472174	telomere length	0.0017	4.343e-07	7325	citrulline	M02132	0.00356273	26.1832
1450	rs11119951	T	C	T	C	0.0119	-0.00436254	0.1175	0.109141	0.00321056	0.17	472174	telomere length	0.0026	4.358e-06	7325	citrulline	M02132	0.00285167	20.9425
1451	rs11993007	A	G	A	G	-0.0127	0.00336529	0.3167	0.368504	0.00207437	0.1	472174	telomere length	0.0028	5.239e-06	7325	citrulline	M02132	0.00280069	20.5671
1452	rs12147171	C	G	C	G	-0.0118	-0.00436208	0.1169	0.109651	0.00319776	0.17	472174	telomere length	0.0026	4.758e-06	7325	citrulline	M02132	0.00280408	20.592
1453	rs12701265	A	G	A	G	0.0086	0.00560626	0.3919	0.385317	0.00206084	0.00649995	472174	telomere length	0.0017	7.372e-07	7325	citrulline	M02132	0.00348158	25.5847
1454	rs13105113	A	C	A	C	0.0114	-0.00566527	0.8769	0.877741	0.00305464	0.064	472174	telomere length	0.0026	9.176e-06	7325	citrulline	M02132	0.00261768	19.2196
1455	rs13208172	T	C	T	C	0.0216	0.00172812	0.9562	0.944488	0.00435779	0.69	472174	telomere length	0.0049	9.915e-06	7325	citrulline	M02132	0.0026458	19.4266
1456	rs13267180	A	G	A	G	0.0081	0.0015011	0.4794	0.482908	0.00200528	0.450001	472174	telomere length	0.0017	3.775e-06	7325	citrulline	M02132	0.00308973	22.6962
1457	rs1437588	A	G	A	G	0.0078	-0.00025843	0.479	0.468083	0.00202233	0.9	472174	telomere length	0.0018	7.672e-06	7325	citrulline	M02132	0.00255696	18.7727
1458	rs1509820	A	G	A	G	0.0096	-0.0014685	0.5299	0.532421	0.0020125	0.47	472174	telomere length	0.0017	1.749e-08	7325	citrulline	M02132	0.00433461	31.8806
1459	rs1511589	A	G	A	G	0.0077	-0.0038279	0.4559	0.440598	0.00202295	0.0580003	472174	telomere length	0.0017	7.553e-06	7325	citrulline	M02132	0.00279294	20.51
1460	rs1610360	A	T	A	T	0.008	0.00065118	0.6678	0.660537	0.00211172	0.760001	472174	telomere length	0.0018	4.628e-06	7325	citrulline	M02132	0.00268941	19.7477
1461	rs16841570	T	C	T	C	0.0248	0.0126832	0.9726	0.958203	0.00508371	0.0129999	472174	telomere length	0.0056	8.589e-06	7325	citrulline	M02132	0.00267029	19.6069
1462	rs17142889	T	G	T	G	0.0111	0.00177804	0.1339	0.144982	0.00293472	0.54	472174	telomere length	0.0025	9.909e-06	7325	citrulline	M02132	0.00268405	19.7082
1463	rs17681684	A	G	A	G	0.0085	0.00355629	0.3158	0.317201	0.00216545	0.1	472174	telomere length	0.0017	1.038e-06	7325	citrulline	M02132	0.00340136	24.9932
1464	rs17821771	T	G	T	G	-0.0082	0.00137878	0.3485	0.346995	0.00210235	0.51	472174	telomere length	0.0017	1.917e-06	7325	citrulline	M02132	0.00316625	23.2601
1465	rs1920325	T	C	T	C	-0.0081	0.00269409	0.6425	0.645899	0.00208858	0.2	472174	telomere length	0.0017	3.658e-06	7325	citrulline	M02132	0.00308973	22.6962
1466	rs1935815	A	T	A	T	0.0111	-0.00259519	0.3513	0.340741	0.00211505	0.22	472174	telomere length	0.0017	1.548e-10	7325	citrulline	M02132	0.00578656	42.6216
1467	rs229084	A	G	A	G	-0.0077	0.00025087	0.4727	0.453567	0.00201657	0.9	472174	telomere length	0.0017	6.574e-06	7325	citrulline	M02132	0.00279294	20.51
1468	rs2350885	A	T	A	T	-0.0079	-0.00237332	0.3481	0.35641	0.00210047	0.26	472174	telomere length	0.0018	8.717e-06	7325	citrulline	M02132	0.00262277	19.2571
1469	rs2506864	T	G	T	G	-0.0076	-0.00105831	0.4103	0.398332	0.00204309	0.6	472174	telomere length	0.0017	8.81e-06	7325	citrulline	M02132	0.00272106	19.9807
1470	rs310101	A	G	A	G	0.0367	0.00779367	0.9579	0.933836	0.00416806	0.0619998	472174	telomere length	0.0079	3.86e-06	1753	citrulline	M02132	0.0121614	21.5567
1471	rs4768769	T	C	T	C	-0.0078	0.00175581	0.6012	0.594276	0.00203384	0.39	472174	telomere length	0.0017	6.637e-06	7325	citrulline	M02132	0.00286574	21.0462
1472	rs539904	A	G	A	G	-0.0086	-0.00214343	0.7056	0.709273	0.00222994	0.34	472174	telomere length	0.0018	1.507e-06	7325	citrulline	M02132	0.00310665	22.8209
1473	rs554710	T	C	T	C	-0.0084	-0.00511861	0.7074	0.708456	0.00220384	0.02	472174	telomere length	0.0018	1.587e-06	7325	citrulline	M02132	0.00296426	21.7718
1474	rs6040877	A	G	A	G	-0.0081	-0.00281422	0.2715	0.299926	0.00219305	0.2	472174	telomere length	0.0018	4.01e-06	7325	citrulline	M02132	0.00275688	20.2445
1475	rs6510448	T	G	T	G	0.0077	0.00060068	0.6691	0.656006	0.00211252	0.780001	472174	telomere length	0.0017	8.14e-06	7325	citrulline	M02132	0.00279294	20.51
1476	rs682103	T	C	T	C	-0.0097	-0.00372408	0.7055	0.708159	0.00221706	0.0929994	472174	telomere length	0.0018	4.257e-08	7325	citrulline	M02132	0.00394887	29.0322
1477	rs6994363	A	G	A	G	-0.0121	0.0034519	0.8662	0.843244	0.0027943	0.22	472174	telomere length	0.0026	2.495e-06	7325	citrulline	M02132	0.00294805	21.6524
1478	rs7012395	T	C	T	C	-0.0081	-0.00134125	0.3041	0.306727	0.00217835	0.54	472174	telomere length	0.0018	4.962e-06	7325	citrulline	M02132	0.00275688	20.2445
1479	rs758186	T	C	T	C	-0.0077	-0.00196512	0.6536	0.642155	0.00210754	0.35	472174	telomere length	0.0017	8.687e-06	7325	citrulline	M02132	0.00279294	20.51
1480	rs7597477	A	G	A	G	-0.0155	0.00060775	0.9327	0.927454	0.00387917	0.88	472174	telomere length	0.0034	6.797e-06	7325	citrulline	M02132	0.00282922	20.7772
1481	rs7615965	T	C	T	C	0.0086	-0.00318507	0.7121	0.701796	0.00217677	0.14	472174	telomere length	0.0019	4.149e-06	7325	citrulline	M02132	0.00278913	20.4819
1482	rs779463	T	G	T	G	-0.0077	-0.00104238	0.3012	0.312904	0.00218147	0.630001	472174	telomere length	0.0017	9.458e-06	7325	citrulline	M02132	0.00279294	20.51
1483	rs8021336	A	G	A	G	-0.0086	0.0002225	0.313	0.320649	0.00215591	0.92	472174	telomere length	0.0018	9.887e-07	7325	citrulline	M02132	0.00310665	22.8209
1484	rs879126	T	G	T	G	-0.0086	-0.00196013	0.3286	0.335941	0.00212075	0.36	472174	telomere length	0.0017	7.474e-07	7325	citrulline	M02132	0.00348158	25.5847
1485	rs9354336	T	C	T	C	0.0113	-0.00319954	0.8733	0.872144	0.00301694	0.29	472174	telomere length	0.0025	8.569e-06	7325	citrulline	M02132	0.00278138	20.4248
1486	rs9400834	T	C	T	C	0.008	0.00180131	0.7024	0.714932	0.00221785	0.42	472174	telomere length	0.0018	5.619e-06	7325	citrulline	M02132	0.00268941	19.7477
1487	rs10170160	T	C	T	C	0.0338	-0.00074008	0.5675	0.623324	0.00206305	0.719999	472174	telomere length	0.0057	2.711e-09	6252	biliverdin	M02137	0.0055928	35.1516
1488	rs1019595	T	C	T	C	-0.0345	-0.00336533	0.9326	0.937891	0.00416609	0.42	472174	telomere length	0.0076	5.463e-06	6252	biliverdin	M02137	0.00328521	20.6002
1489	rs12371604	T	C	T	C	-0.0205	0.00152692	0.7709	0.775187	0.00240223	0.53	472174	telomere length	0.0043	2.18e-06	6252	biliverdin	M02137	0.00362223	22.7212
1490	rs12496969	A	G	A	G	0.0202	0.00172529	0.7844	0.785571	0.00244649	0.48	472174	telomere length	0.0044	4.279e-06	6252	biliverdin	M02137	0.00335983	21.0697
1491	rs17868378	A	C	A	C	-0.034	0.00355636	0.932	0.934253	0.00404541	0.38	472174	telomere length	0.0075	6.487e-06	6252	biliverdin	M02137	0.00327636	20.5445
1492	rs1891053	A	G	A	G	0.1831	-0.00894301	0.0145	0.016057	0.00818723	0.27	472174	telomere length	0.0371	8.028e-07	1175	biliverdin	M02137	0.0203086	24.3158
1493	rs2349945	T	C	T	C	-0.0347	0.00106862	0.3863	0.359436	0.00208782	0.61	472174	telomere length	0.0077	7.253e-06	1175	biliverdin	M02137	0.0169902	20.2739
1494	rs2760277	A	G	A	G	0.0197	0.00089022	0.7946	0.798954	0.00248988	0.719999	472174	telomere length	0.0044	8.256e-06	6252	biliverdin	M02137	0.00319608	20.0396
1495	rs280194	T	C	T	C	-0.0197	0.00018214	0.7311	0.724557	0.00225707	0.94	472174	telomere length	0.0043	5.766e-06	6252	biliverdin	M02137	0.00334596	20.9825
1496	rs4944238	A	G	A	G	-0.0241	-0.00161845	0.8712	0.873125	0.00299845	0.59	472174	telomere length	0.0053	4.882e-06	6252	biliverdin	M02137	0.00329632	20.6701
1497	rs6503066	T	C	T	C	0.0317	0.0159798	0.0984	0.10562	0.00325409	9.09997e-07	472174	telomere length	0.0065	9.488e-07	6252	biliverdin	M02137	0.00378987	23.7768
1498	rs6823453	A	G	A	G	0.0231	0.00302588	0.2233	0.236042	0.00235612	0.2	472174	telomere length	0.0044	1.781e-07	6252	biliverdin	M02137	0.00438924	27.5537
1499	rs7045137	A	G	A	G	-0.0169	0.00347794	0.3947	0.386973	0.00206209	0.0920005	472174	telomere length	0.0037	3.995e-06	6252	biliverdin	M02137	0.00332586	20.856
1500	rs741382	T	C	T	C	-0.0472	0.00518206	0.2234	0.195321	0.00253746	0.0409996	472174	telomere length	0.0093	3.742e-07	1175	biliverdin	M02137	0.0214517	25.7145
1501	rs7440035	T	G	T	G	-0.0405	0.00175667	0.7877	0.778254	0.00242368	0.47	472174	telomere length	0.0091	9.286e-06	1175	biliverdin	M02137	0.0165779	19.7737
1502	rs838705	A	G	A	G	0.0266	-0.00104093	0.6134	0.6106	0.00204725	0.61	472174	telomere length	0.0036	1.228e-13	6252	biliverdin	M02137	0.00865692	54.5782
1503	rs887829	T	C	T	C	0.1131	-0.00313777	0.3411	0.31988	0.00214326	0.14	472174	telomere length	0.0041	2.5e-168	6252	biliverdin	M02137	0.108507	760.709
1504	rs10516056	T	C	T	C	-0.0222	-0.00058302	0.1978	0.206356	0.00260877	0.82	472174	telomere length	0.0045	6.992e-07	5791	serotonin (5HT)	M02342	0.0041851	24.3294
1505	rs10881427	T	G	T	G	-0.015	-0.00125408	0.5558	0.557969	0.00201107	0.53	472174	telomere length	0.0032	3.688e-06	5791	serotonin (5HT)	M02342	0.00377993	21.9651
1506	rs10953038	T	C	T	C	0.022	-0.00118626	0.8497	0.843212	0.00275934	0.67	472174	telomere length	0.0048	4.116e-06	5791	serotonin (5HT)	M02342	0.0036144	20.9997
1507	rs11781043	T	C	T	C	-0.0187	-0.00160893	0.6731	0.628547	0.00210723	0.450001	472174	telomere length	0.0042	8.808e-06	5791	serotonin (5HT)	M02342	0.00341151	19.8168
1508	rs12646122	T	C	T	C	-0.0497	-0.00261387	0.0308	0.023586	0.0067441	0.7	472174	telomere length	0.0104	1.802e-06	5791	serotonin (5HT)	M02342	0.00392811	22.8295
1509	rs17708932	A	G	A	G	-0.0766	-0.00276708	0.0376	0.053433	0.00451807	0.54	472174	telomere length	0.0171	7.215e-06	1741	serotonin (5HT)	M02342	0.0113944	20.0432
1510	rs2036136	T	C	T	C	-0.0256	-0.00023508	0.4587	0.430774	0.00202304	0.91	472174	telomere length	0.0056	5.114e-06	1741	serotonin (5HT)	M02342	0.011861	20.874
1511	rs2742351	C	G	C	G	-0.0235	-0.00286242	0.2209	0.275262	0.00224864	0.2	472174	telomere length	0.0046	3.227e-07	5791	serotonin (5HT)	M02342	0.00448656	26.0898
1512	rs5764174	T	C	T	C	-0.0194	0.00183011	0.2445	0.239548	0.00234733	0.44	472174	telomere length	0.004	9.608e-07	5791	serotonin (5HT)	M02342	0.00404547	23.5144
1513	rs6466265	A	G	A	G	0.0186	0.00210619	0.7977	0.803895	0.00254146	0.41	472174	telomere length	0.004	4.146e-06	5791	serotonin (5HT)	M02342	0.00371992	21.615
1514	rs7868774	A	G	A	G	-0.0188	-0.00211556	0.2709	0.272685	0.00225624	0.35	472174	telomere length	0.0039	1.779e-06	5791	serotonin (5HT)	M02342	0.00399663	23.2293
1515	rs8113773	A	G	A	G	0.016	-0.00438646	0.5616	0.544849	0.0020329	0.0309999	472174	telomere length	0.0033	1.117e-06	5791	serotonin (5HT)	M02342	0.00404296	23.4997
1516	rs825278	T	C	T	C	-0.0913	0.00597971	0.0201	0.021895	0.00745421	0.42	472174	telomere length	0.0192	2.062e-06	1741	serotonin (5HT)	M02342	0.0128214	22.586
1517	rs988694	A	G	A	G	-0.0145	0.00253356	0.477	0.48883	0.00200277	0.21	472174	telomere length	0.0033	8.39e-06	5791	serotonin (5HT)	M02342	0.00332284	19.3
1518	rs9953702	A	G	A	G	0.0146	-0.00442259	0.3601	0.373824	0.00208342	0.0340001	472174	telomere length	0.0033	9.22e-06	5791	serotonin (5HT)	M02342	0.00336867	19.5672
1519	rs10432570	A	G	A	G	0.0738	2.012e-05	0.0145	0.032277	0.00604303	1	472174	telomere length	0.0138	9.502e-08	1766	gamma-glutamylglutamine	M02730	0.0159363	28.5669
1520	rs10497174	T	C	T	C	0.0103	0.00085247	0.2732	0.262427	0.00230702	0.709999	472174	telomere length	0.0022	4.162e-06	7226	gamma-glutamylglutamine	M02730	0.00302424	21.9134
1521	rs11151406	A	T	A	T	0.0301	-0.0032131	0.9444	0.949753	0.00460176	0.49	472174	telomere length	0.0066	5.611e-06	1766	gamma-glutamylglutamine	M02730	0.0116404	20.7756
1522	rs1260326	T	C	T	C	-0.0121	0.00595534	0.4122	0.387975	0.00205525	0.00379997	472174	telomere length	0.0021	5.608e-09	7226	gamma-glutamylglutamine	M02730	0.00457344	33.1904
1523	rs12737843	T	C	T	C	0.012	-0.00242309	0.7976	0.799537	0.00250296	0.33	472174	telomere length	0.0023	1.959e-07	7226	gamma-glutamylglutamine	M02730	0.00375298	27.2136
1524	rs17041868	T	C	T	C	0.0196	0.00716625	0.939	0.933499	0.00400894	0.0739997	472174	telomere length	0.0042	4.018e-06	7226	gamma-glutamylglutamine	M02730	0.00300475	21.7718
1525	rs1751956	T	G	T	G	0.016	-0.00306436	0.8647	0.858675	0.00286715	0.29	472174	telomere length	0.0029	2.353e-08	7226	gamma-glutamylglutamine	M02730	0.00419489	30.4315
1526	rs17602430	T	C	T	C	0.0172	-0.0050402	0.079	0.068712	0.00395083	0.2	472174	telomere length	0.0036	1.574e-06	7226	gamma-glutamylglutamine	M02730	0.00314908	22.8208
1527	rs1832664	T	C	T	C	-0.0097	-0.0003201	0.2818	0.305071	0.00217464	0.88	472174	telomere length	0.0022	7.735e-06	7226	gamma-glutamylglutamine	M02730	0.00268308	19.4347
1528	rs192598	A	C	A	C	0.0103	0.00019487	0.3185	0.309643	0.00216031	0.93	472174	telomere length	0.0022	1.989e-06	7226	gamma-glutamylglutamine	M02730	0.00302424	21.9134
1529	rs2085545	T	G	T	G	0.0098	0.00047974	0.2883	0.310908	0.00216489	0.82	472174	telomere length	0.0022	9.855e-06	7226	gamma-glutamylglutamine	M02730	0.00273853	19.8375
1530	rs2657879	A	G	A	G	0.0238	-0.00510954	0.8262	0.820791	0.00260109	0.0490004	472174	telomere length	0.0027	5.854e-19	7226	gamma-glutamylglutamine	M02730	0.0106386	77.6795
1531	rs3094600	A	G	A	G	-0.0099	-0.0155177	0.2637	0.267413	0.00225514	5.90065e-12	472174	telomere length	0.0022	6.213e-06	7226	gamma-glutamylglutamine	M02730	0.00279455	20.2444
1532	rs35592	T	C	T	C	0.0107	-0.0042625	0.7618	0.759877	0.00234573	0.0690001	472174	telomere length	0.0022	1.241e-06	7226	gamma-glutamylglutamine	M02730	0.00326291	23.6484
1533	rs4587207	A	G	A	G	-0.0129	-0.0020601	0.8566	0.849848	0.00281888	0.46	472174	telomere length	0.0028	3.194e-06	7226	gamma-glutamylglutamine	M02730	0.00292881	21.2199
1534	rs4880550	T	C	T	C	0.015	0.00201564	0.1292	0.158688	0.00275203	0.46	472174	telomere length	0.003	6.317e-07	7226	gamma-glutamylglutamine	M02730	0.0034478	24.9931
1535	rs4981468	A	G	A	G	0.0207	0.004262	0.0509	0.055867	0.00440304	0.33	472174	telomere length	0.0045	4.761e-06	7226	gamma-glutamylglutamine	M02730	0.00291976	21.1541
1536	rs6488270	A	G	A	G	0.0096	0.00321538	0.4076	0.401119	0.00204234	0.12	472174	telomere length	0.0021	4.947e-06	7226	gamma-glutamylglutamine	M02730	0.00288371	20.8922
1537	rs7068278	T	G	T	G	0.0116	0.00217217	0.1968	0.197765	0.00250801	0.39	472174	telomere length	0.0023	6.545e-07	7226	gamma-glutamylglutamine	M02730	0.00350781	25.4296
1538	rs832404	T	C	T	C	-0.013	0.00536348	0.8684	0.873685	0.00301613	0.0749998	472174	telomere length	0.0029	7.525e-06	7226	gamma-glutamylglutamine	M02730	0.00277324	20.0896
1539	rs849039	T	G	T	G	-0.0135	-0.00228219	0.779	0.751967	0.00233999	0.33	472174	telomere length	0.0028	1.405e-06	7226	gamma-glutamylglutamine	M02730	0.0032067	23.2397
1540	rs9436667	T	C	T	C	0.0135	0.00031434	0.1138	0.130185	0.0030193	0.92	472174	telomere length	0.003	7.3e-06	7226	gamma-glutamylglutamine	M02730	0.00279455	20.2444
1541	rs10013737	A	G	A	G	0.0087	-0.00184734	0.6839	0.667594	0.00213234	0.39	472174	telomere length	0.0018	7.895e-07	7037	gamma-glutamyltyrosine	M02734	0.00330877	23.3545
1542	rs10498270	A	G	A	G	0.0088	-0.00440593	0.6222	0.611551	0.002058	0.032	472174	telomere length	0.0017	4.734e-07	7037	gamma-glutamyltyrosine	M02734	0.00379341	26.7882
1543	rs10774085	A	C	A	C	0.008	-0.00037625	0.6817	0.673027	0.00213941	0.86	472174	telomere length	0.0018	7.6e-06	7037	gamma-glutamyltyrosine	M02734	0.00279917	19.7475
1544	rs10840070	T	C	T	C	-0.0079	0.00311904	0.3602	0.378257	0.00207204	0.13	472174	telomere length	0.0018	8.346e-06	7037	gamma-glutamyltyrosine	M02734	0.00272982	19.2569
1545	rs11165454	T	C	T	C	0.0089	0.00092951	0.5583	0.558617	0.00203585	0.649999	472174	telomere length	0.0017	2.786e-07	7037	gamma-glutamyltyrosine	M02734	0.00387977	27.4005
1546	rs11199176	A	C	A	C	0.0077	-0.00064813	0.5221	0.524495	0.00201774	0.75	472174	telomere length	0.0017	9.328e-06	7037	gamma-glutamyltyrosine	M02734	0.00290691	20.5097
1547	rs11776904	C	G	C	G	0.0214	0.00171568	0.1522	0.160355	0.00274474	0.53	472174	telomere length	0.0048	7.47e-06	1667	gamma-glutamyltyrosine	M02734	0.0117832	19.8529
1548	rs12192718	A	T	A	T	0.0142	0.00300625	0.1412	0.140561	0.00288385	0.3	472174	telomere length	0.0025	2.096e-08	7037	gamma-glutamyltyrosine	M02734	0.00456376	32.2532
1549	rs12276109	T	C	T	C	-0.0084	0.00305177	0.4352	0.441802	0.0020132	0.13	472174	telomere length	0.0017	1.564e-06	7037	gamma-glutamyltyrosine	M02734	0.00345755	24.4083
1550	rs12429206	A	G	A	G	0.0086	-0.00135896	0.3376	0.340461	0.00211613	0.52	472174	telomere length	0.0018	1.847e-06	7037	gamma-glutamyltyrosine	M02734	0.00323339	22.8207
1551	rs12546042	T	C	T	C	0.0077	-0.00421802	0.4197	0.427058	0.00202768	0.0379997	472174	telomere length	0.0017	8.353e-06	7037	gamma-glutamyltyrosine	M02734	0.00290691	20.5097
1552	rs1340971	T	C	T	C	-0.008	0.00121261	0.6654	0.667768	0.0021336	0.57	472174	telomere length	0.0017	4.663e-06	7037	gamma-glutamyltyrosine	M02734	0.00313711	22.139
1553	rs1418942	A	C	A	C	-0.0077	-0.00038384	0.5768	0.580475	0.00203718	0.85	472174	telomere length	0.0017	9.848e-06	7037	gamma-glutamyltyrosine	M02734	0.00290691	20.5097
1554	rs1512342	T	C	T	C	0.0095	-0.00031831	0.3393	0.338143	0.00212734	0.88	472174	telomere length	0.0017	4.659e-08	7037	gamma-glutamyltyrosine	M02734	0.00441813	31.2195
1555	rs151743	T	C	T	C	-0.009	-0.000432	0.426	0.422602	0.0022225	0.85	472174	telomere length	0.002	6.795e-06	5370	gamma-glutamyltyrosine	M02734	0.00375678	20.2425
1556	rs1560792	A	G	A	G	0.009	-0.00144831	0.3354	0.345565	0.00211894	0.49	472174	telomere length	0.0018	3.331e-07	7037	gamma-glutamyltyrosine	M02734	0.00354007	24.9929
1557	rs17558863	A	G	A	G	-0.0222	-0.00305135	0.955	0.944791	0.00439438	0.49	472174	telomere length	0.005	8.011e-06	7037	gamma-glutamyltyrosine	M02734	0.0027936	19.708
1558	rs17593458	C	G	C	G	0.0144	0.00169805	0.8978	0.880831	0.00311943	0.59	472174	telomere length	0.0032	7.088e-06	7037	gamma-glutamyltyrosine	M02734	0.00286939	20.2442
1559	rs17616555	A	G	A	G	-0.0112	0.00070162	0.1597	0.163275	0.00271596	0.8	472174	telomere length	0.0025	9.579e-06	7037	gamma-glutamyltyrosine	M02734	0.00284401	20.0647
1560	rs17720371	T	C	T	C	-0.0078	0.00024862	0.4737	0.467435	0.002001	0.9	472174	telomere length	0.0017	6.329e-06	7037	gamma-glutamyltyrosine	M02734	0.00298268	21.0459
1561	rs1864151	A	C	A	C	0.0089	0.00053085	0.5575	0.561383	0.00201329	0.79	472174	telomere length	0.0017	2.404e-07	7037	gamma-glutamyltyrosine	M02734	0.00387977	27.4005
1562	rs2111718	A	G	A	G	-0.0227	0.00293156	0.8615	0.851984	0.00282329	0.3	472174	telomere length	0.005	4.996e-06	1667	gamma-glutamyltyrosine	M02734	0.0122135	20.5869
1563	rs2250515	T	G	T	G	-0.0083	0.00124916	0.5346	0.535453	0.00200631	0.53	472174	telomere length	0.0017	1.595e-06	7037	gamma-glutamyltyrosine	M02734	0.003376	23.8306
1564	rs2396461	T	C	T	C	0.0117	0.00143635	0.121	0.157645	0.0027396	0.6	472174	telomere length	0.0026	8.377e-06	7037	gamma-glutamyltyrosine	M02734	0.00286939	20.2442
1565	rs2504282	A	G	A	G	0.0191	0.00292375	0.9338	0.914254	0.00360641	0.42	472174	telomere length	0.0042	6.703e-06	7037	gamma-glutamyltyrosine	M02734	0.00293026	20.675
1566	rs2933568	T	C	T	C	-0.008	0.00094806	0.3125	0.312419	0.00216107	0.66	472174	telomere length	0.0018	6.225e-06	7037	gamma-glutamyltyrosine	M02734	0.00279917	19.7475
1567	rs322614	A	G	A	G	0.0084	-0.00330973	0.3892	0.386773	0.0020539	0.11	472174	telomere length	0.0017	1.7e-06	7037	gamma-glutamyltyrosine	M02734	0.00345755	24.4083
1568	rs353620	A	G	A	G	-0.0077	0.00060991	0.6613	0.650459	0.00209632	0.77	472174	telomere length	0.0017	9.8e-06	7037	gamma-glutamyltyrosine	M02734	0.00290691	20.5097
1569	rs3936152	T	C	T	C	0.0079	-0.00189139	0.6051	0.592204	0.00204635	0.36	472174	telomere length	0.0018	5.924e-06	7037	gamma-glutamyltyrosine	M02734	0.00272982	19.2569
1570	rs4465961	T	C	T	C	0.0083	0.00084184	0.3479	0.347105	0.00210759	0.69	472174	telomere length	0.0018	3.115e-06	7037	gamma-glutamyltyrosine	M02734	0.00301241	21.2563
1571	rs4487134	T	G	T	G	-0.0083	-0.00249263	0.355	0.354108	0.00209545	0.23	472174	telomere length	0.0017	1.99e-06	7037	gamma-glutamyltyrosine	M02734	0.003376	23.8306
1572	rs4572660	T	G	T	G	-0.0088	-0.00162189	0.6118	0.606919	0.0020541	0.43	472174	telomere length	0.0017	4.685e-07	7037	gamma-glutamyltyrosine	M02734	0.00379341	26.7882
1573	rs4777924	A	T	A	T	-0.0079	0.0014344	0.618	0.587039	0.00206792	0.49	472174	telomere length	0.0018	6.792e-06	7037	gamma-glutamyltyrosine	M02734	0.00272982	19.2569
1574	rs5010651	T	C	T	C	-0.0132	-3.499e-05	0.8332	0.677879	0.00213863	0.99	472174	telomere length	0.0025	1.765e-07	7037	gamma-glutamyltyrosine	M02734	0.00394606	27.8705
1575	rs5751902	T	C	T	C	0.012	-0.0001624	0.3762	0.375805	0.00216408	0.94	472174	telomere length	0.0025	2.381e-06	7037	gamma-glutamyltyrosine	M02734	0.00326344	23.0335
1576	rs6456786	T	C	T	C	-0.008	-0.00789881	0.3582	0.381095	0.00205782	0.00012	472174	telomere length	0.0018	5.665e-06	7037	gamma-glutamyltyrosine	M02734	0.00279917	19.7475
1577	rs8013373	A	G	A	G	-0.0091	-0.00275125	0.3428	0.361352	0.00208383	0.19	472174	telomere length	0.0018	4.988e-07	7037	gamma-glutamyltyrosine	M02734	0.00361889	25.5514
1578	rs8132248	T	C	T	C	0.018	-0.00252068	0.0986	0.133263	0.0029788	0.4	472174	telomere length	0.0037	1.431e-06	7037	gamma-glutamyltyrosine	M02734	0.00335194	23.6602
1579	rs848767	T	C	T	C	-0.0179	-0.00280372	0.0696	0.077165	0.00374579	0.450001	472174	telomere length	0.0039	3.455e-06	7037	gamma-glutamyltyrosine	M02734	0.00298463	21.0598
1580	rs875740	A	C	A	C	0.0102	-0.00045943	0.6656	0.657404	0.00211069	0.83	472174	telomere length	0.0018	6.345e-09	7037	gamma-glutamyltyrosine	M02734	0.00454245	32.102
1581	rs9310707	A	G	A	G	-0.0082	0.00358299	0.3473	0.361877	0.00207385	0.0840001	472174	telomere length	0.0018	6.378e-06	7037	gamma-glutamyltyrosine	M02734	0.00294047	20.7472
1582	rs956966	A	G	A	G	-0.0101	0.00021012	0.4858	0.475578	0.00199808	0.92	472174	telomere length	0.0018	1.475e-08	7037	gamma-glutamyltyrosine	M02734	0.00445422	31.4756
1583	rs9940990	A	T	A	T	-0.0104	0.00368522	0.3545	0.357526	0.00208732	0.0769999	472174	telomere length	0.0018	4.745e-09	7037	gamma-glutamyltyrosine	M02734	0.00472149	33.3732
1584	rs10847679	T	C	T	C	-0.0176	0.00116286	0.4091	0.413893	0.00214145	0.59	472174	telomere length	0.004	9.53e-06	1745	hypoxanthine	M03127	0.0109728	19.3378
1585	rs10878072	A	G	A	G	0.0137	-1.92e-05	0.6887	0.674607	0.00214091	0.99	472174	telomere length	0.003	7.135e-06	6941	hypoxanthine	M03127	0.00299553	20.8484
1586	rs113515	C	G	C	G	-0.0109	-0.00460869	0.5982	0.608639	0.00205113	0.025	472174	telomere length	0.0024	8.092e-06	6941	hypoxanthine	M03127	0.00296292	20.6208
1587	rs11595079	T	G	T	G	-0.0214	-0.00185348	0.0951	0.092071	0.00348557	0.59	472174	telomere length	0.0045	1.888e-06	6941	hypoxanthine	M03127	0.00324764	22.6088
1588	rs1433818	T	C	T	C	0.0206	0.00519019	0.0808	0.082582	0.00370758	0.16	472174	telomere length	0.0046	6.99e-06	6941	hypoxanthine	M03127	0.002881	20.049
1589	rs1587235	A	G	A	G	-0.0132	0.00088578	0.3312	0.331945	0.00213711	0.68	472174	telomere length	0.0029	6.47e-06	6941	hypoxanthine	M03127	0.00297602	20.7122
1590	rs16948294	A	T	A	T	-0.041	-0.00435913	0.0694	0.081432	0.00381402	0.25	472174	telomere length	0.0085	1.354e-06	1745	hypoxanthine	M03127	0.0131578	23.2398
1591	rs17280018	A	T	A	T	-0.0234	0.00228306	0.2083	0.251901	0.00252574	0.37	472174	telomere length	0.0052	6.914e-06	6941	hypoxanthine	M03127	0.00290896	20.2442
1592	rs1824583	A	G	A	G	-0.0145	-0.00072586	0.7906	0.786751	0.0024529	0.77	472174	telomere length	0.0031	3.381e-06	6941	hypoxanthine	M03127	0.00314213	21.8719
1593	rs2113305	T	G	T	G	-0.0134	0.00374882	0.2651	0.283627	0.00223764	0.0940005	472174	telomere length	0.0029	4.952e-06	6941	hypoxanthine	M03127	0.0030666	21.3446
1594	rs2145985	T	C	T	C	-0.0152	0.00051376	0.16	0.172343	0.00266982	0.85	472174	telomere length	0.0033	3.911e-06	6941	hypoxanthine	M03127	0.00304728	21.2097
1595	rs2247330	T	C	T	C	0.0124	0.00022689	0.6524	0.65116	0.00210265	0.91	472174	telomere length	0.0025	4.564e-07	6941	hypoxanthine	M03127	0.00353187	24.5945
1596	rs275721	A	C	A	C	-0.016	0.00038666	0.509	0.502253	0.00200333	0.85	472174	telomere length	0.003	9.643e-08	5196	hypoxanthine	M03127	0.00544449	28.4335
1597	rs2900071	T	C	T	C	-0.014	-0.00042623	0.2178	0.236391	0.00237273	0.86	472174	telomere length	0.0031	7.459e-06	6941	hypoxanthine	M03127	0.00292979	20.3895
1598	rs2939707	A	C	A	C	0.0109	-0.00152906	0.5698	0.556396	0.00201139	0.450001	472174	telomere length	0.0024	7.392e-06	6941	hypoxanthine	M03127	0.00296292	20.6208
1599	rs3793568	A	T	A	T	-0.0133	-0.00308457	0.2657	0.256766	0.00231444	0.18	472174	telomere length	0.003	8.887e-06	6941	hypoxanthine	M03127	0.00282365	19.6488
1600	rs4147184	A	G	A	G	0.0112	-0.00125139	0.6082	0.602999	0.00207863	0.55	472174	telomere length	0.0025	6.728e-06	6941	hypoxanthine	M03127	0.00288323	20.0646
1601	rs4676313	T	C	T	C	0.0179	0.00348762	0.8778	0.894218	0.00324208	0.28	472174	telomere length	0.0039	3.535e-06	6941	hypoxanthine	M03127	0.00302579	21.0597
1602	rs4776752	A	G	A	G	0.0178	-0.00154488	0.1512	0.153049	0.00279144	0.58	472174	telomere length	0.0039	4.234e-06	6941	hypoxanthine	M03127	0.00299218	20.825
1603	rs6459467	A	G	A	G	0.0202	-0.00630251	0.3888	0.401108	0.00207402	0.00239999	472174	telomere length	0.0025	1.931e-16	6941	hypoxanthine	M03127	0.00931826	65.2676
1604	rs6567408	C	G	C	G	0.0134	0.00079948	0.3922	0.383827	0.00206707	0.7	472174	telomere length	0.003	8.066e-06	6941	hypoxanthine	M03127	0.00286615	19.9454
1605	rs7644390	A	T	A	T	0.0129	0.00158677	0.3478	0.345334	0.00211376	0.450001	472174	telomere length	0.0025	1.756e-07	6941	hypoxanthine	M03127	0.00382133	26.6179
1606	rs7924591	T	C	T	C	0.0108	-0.00239828	0.5985	0.592252	0.00204858	0.24	472174	telomere length	0.0024	9.521e-06	6941	hypoxanthine	M03127	0.00290896	20.2442
1607	rs9379061	C	G	C	G	-0.0456	0.007366	0.9562	0.962226	0.00541198	0.17	472174	telomere length	0.0099	3.918e-06	1745	hypoxanthine	M03127	0.012012	21.1915
1608	rs10153066	T	G	T	G	0.0085	-0.00390616	0.4356	0.439195	0.00202174	0.0530005	472174	telomere length	0.0018	2.118e-06	7357	betaine	M03141	0.00302188	22.2933
1609	rs11943623	A	G	A	G	-0.0115	-0.00258981	0.1709	0.17796	0.00261459	0.32	472174	telomere length	0.0026	8.402e-06	7357	betaine	M03141	0.00265213	19.5583
1610	rs12151827	T	C	T	C	-0.0141	-0.0053456	0.8159	0.803679	0.00252462	0.0340001	472174	telomere length	0.0026	6.347e-08	7357	betaine	M03141	0.0039816	29.4018
1611	rs12190141	A	G	A	G	0.0616	-0.00376383	0.9723	0.975258	0.00644814	0.56	472174	telomere length	0.0139	9.9e-06	1759	betaine	M03141	0.0110419	19.6172
1612	rs12569219	A	C	A	C	-0.0118	0.0039353	0.1612	0.163459	0.00270828	0.15	472174	telomere length	0.0026	5.823e-06	7357	betaine	M03141	0.00279192	20.592
1613	rs1535039	T	C	T	C	0.0175	0.0256119	0.912	0.883855	0.0031289	2.70023e-16	472174	telomere length	0.0035	4.491e-07	7357	betaine	M03141	0.00338662	24.9932
1614	rs164372	T	C	T	C	0.012	0.00379227	0.8036	0.796886	0.00249048	0.13	472174	telomere length	0.0025	2.641e-06	7357	betaine	M03141	0.00312193	23.0337
1615	rs16876394	T	C	T	C	0.0304	0.00216982	0.8993	0.896444	0.00328656	0.51	472174	telomere length	0.0034	1.488e-19	7357	betaine	M03141	0.0107497	79.9229
1616	rs17595065	A	G	A	G	0.0347	-0.00788816	0.9724	0.977988	0.00679799	0.25	472174	telomere length	0.0078	9.73e-06	7357	betaine	M03141	0.00268289	19.7857
1617	rs2396726	T	C	T	C	-0.0179	-0.00178588	0.5395	0.508067	0.00200738	0.37	472174	telomere length	0.0039	4.519e-06	1759	betaine	M03141	0.0118343	21.0418
1618	rs3797248	A	G	A	G	0.012	-0.00100965	0.1651	0.169362	0.00268689	0.709999	472174	telomere length	0.0026	4.624e-06	7357	betaine	M03141	0.00288708	21.296
1619	rs4327704	A	C	A	C	-0.0219	-0.00813919	0.9547	0.951083	0.00463046	0.0790005	472174	telomere length	0.005	9.94e-06	7357	betaine	M03141	0.00260086	19.1792
1620	rs4646359	T	C	T	C	-0.0083	-0.00110363	0.5297	0.516874	0.00200516	0.58	472174	telomere length	0.0018	3.202e-06	7357	betaine	M03141	0.00288176	21.2566
1621	rs495360	A	C	A	C	-0.019	0.00273289	0.497	0.504076	0.00203632	0.18	472174	telomere length	0.003	2.399e-10	5598	betaine	M03141	0.00711428	40.0968
1622	rs567754	T	C	T	C	0.0162	0.00100549	0.3247	0.337153	0.00212403	0.64	472174	telomere length	0.0025	4.962e-11	7357	betaine	M03141	0.00567515	41.979
1623	rs6908726	C	G	C	G	0.0155	0.0271774	0.9098	0.879409	0.00307948	1.10002e-18	472174	telomere length	0.0035	7.173e-06	7357	betaine	M03141	0.00265871	19.6069
1624	rs7126003	T	C	T	C	0.0185	0.00367258	0.6259	0.629636	0.0020744	0.0769999	472174	telomere length	0.0039	2.575e-06	1759	betaine	M03141	0.0126307	22.4761
1625	rs7668550	T	G	T	G	-0.0368	0.0105443	0.0157	0.022641	0.00687202	0.12	472174	telomere length	0.0081	5.536e-06	7357	betaine	M03141	0.00279774	20.6351
1626	rs7781104	T	C	T	C	0.0208	-2.093e-05	0.2683	0.298941	0.00221179	0.99	472174	telomere length	0.0047	7.755e-06	1759	betaine	M03141	0.0110117	19.5631
1627	rs7896866	A	C	A	C	0.0108	-0.00304266	0.2982	0.286757	0.00222372	0.17	472174	telomere length	0.0024	8.34e-06	7357	betaine	M03141	0.00274493	20.2445
1628	rs9462856	T	C	T	C	-0.0093	0.00338868	0.4711	0.456733	0.0020165	0.0929994	472174	telomere length	0.0018	1.995e-07	7357	betaine	M03141	0.00361532	26.6872
1629	rs9886534	T	C	T	C	-0.0079	0.00171682	0.5101	0.498847	0.00200266	0.39	472174	telomere length	0.0018	8.744e-06	7357	betaine	M03141	0.0026114	19.2571
1630	rs11250123	A	G	A	G	-0.0494	-0.00513784	0.043	0.064985	0.00409804	0.21	472174	telomere length	0.0097	3.833e-07	1748	xanthine	M03147	0.0146208	25.9068
1631	rs4673167	A	G	A	G	-0.021	-0.00200048	0.889	0.90238	0.00338332	0.55	472174	telomere length	0.0044	1.702e-06	6515	xanthine	M03147	0.0034842	22.7719
1632	rs4694292	T	C	T	C	0.0201	0.00463637	0.1089	0.109381	0.0032155	0.15	472174	telomere length	0.0045	6.439e-06	6515	xanthine	M03147	0.00305299	19.945
1633	rs10404980	A	G	A	G	-0.0744	-0.0142032	0.9877	0.979594	0.00712783	0.0460002	472174	telomere length	0.0158	2.337e-06	1764	phosphate	M11438	0.0124139	22.1482
1634	rs1466522	T	C	T	C	-0.0067	-0.00013667	0.7645	0.761861	0.00235388	0.95	472174	telomere length	0.0013	3.149e-07	7341	phosphate	M11438	0.00360528	26.5549
1635	rs2921879	T	C	T	C	-0.0055	-0.00215321	0.5999	0.611478	0.00220913	0.33	472174	telomere length	0.0012	8.665e-06	7341	phosphate	M11438	0.00285343	21.0012
1636	rs6126354	T	C	T	C	-0.0134	-0.00140803	0.7906	0.642759	0.00209571	0.5	472174	telomere length	0.0029	5.463e-06	1764	phosphate	M11438	0.0119589	21.3266
1637	rs10012175	T	C	T	C	0.0194	0.00156698	0.1065	0.112242	0.00317631	0.62	472174	telomere length	0.0043	5.781e-06	5656	3-methoxytyrosine	M12017	0.00358589	20.3476
1638	rs10800623	A	G	A	G	-0.0262	-0.0032271	0.2767	0.324963	0.00214786	0.13	472174	telomere length	0.0058	6.168e-06	1452	3-methoxytyrosine	M12017	0.0138586	20.3774
1639	rs10963172	A	G	A	G	0.0352	0.00257843	0.9724	0.967582	0.00565921	0.649999	472174	telomere length	0.0078	6.987e-06	5656	3-methoxytyrosine	M12017	0.00358778	20.3583
1640	rs11192702	A	G	A	G	-0.0275	-0.00349565	0.0456	0.054345	0.00448141	0.44	472174	telomere length	0.0062	7.881e-06	5656	3-methoxytyrosine	M12017	0.00346629	19.6666
1641	rs12131781	A	G	A	G	0.0126	0.00216307	0.7091	0.699661	0.00220405	0.33	472174	telomere length	0.0027	2.588e-06	5656	3-methoxytyrosine	M12017	0.00383562	21.7701
1642	rs12538514	C	G	C	G	0.0124	0.0004019	0.3714	0.389386	0.00204486	0.84	472174	telomere length	0.0026	2.434e-06	5656	3-methoxytyrosine	M12017	0.00400538	22.7375
1643	rs12815706	A	G	A	G	0.019	-0.00276247	0.2806	0.318168	0.00222848	0.22	472174	telomere length	0.0039	9.104e-07	5656	3-methoxytyrosine	M12017	0.00417878	23.726
1644	rs339707	T	G	T	G	-0.0142	0.00302545	0.6768	0.67403	0.00214364	0.16	472174	telomere length	0.0026	6.347e-08	5656	3-methoxytyrosine	M12017	0.0052461	29.8179
1645	rs6442530	T	C	T	C	-0.026	0.00360009	0.3254	0.343053	0.00210854	0.0879995	472174	telomere length	0.0055	2.745e-06	1452	3-methoxytyrosine	M12017	0.0151573	22.3163
1646	rs6592988	T	C	T	C	0.0167	0.00110083	0.1439	0.156344	0.0027612	0.69	472174	telomere length	0.0035	2.4e-06	5656	3-methoxytyrosine	M12017	0.00400906	22.7585
1647	rs7514881	C	G	C	G	0.012	-7.138e-05	0.2524	0.252648	0.00230447	0.98	472174	telomere length	0.0027	8.532e-06	5656	3-methoxytyrosine	M12017	0.00348026	19.7461
1648	rs7751499	A	G	A	G	0.0124	-0.00422741	0.684	0.67327	0.00214248	0.0479999	472174	telomere length	0.0026	2.572e-06	5656	3-methoxytyrosine	M12017	0.00400538	22.7375
1649	rs7908166	A	G	A	G	-0.0356	0.0035081	0.9724	0.955491	0.00489309	0.47	472174	telomere length	0.0079	7.678e-06	5656	3-methoxytyrosine	M12017	0.0035775	20.2998
1650	rs9323203	A	C	A	C	-0.0118	0.00368455	0.7331	0.714876	0.00221936	0.0969996	472174	telomere length	0.0027	9.5e-06	5656	3-methoxytyrosine	M12017	0.0033656	19.0934
1651	rs10435813	A	G	A	G	0.0114	0.00216995	0.8033	0.783612	0.00243483	0.37	472174	telomere length	0.0026	8.312e-06	7356	pelargonate (9:0)	M12035	0.00260668	19.2196
1652	rs10514491	T	C	T	C	0.0122	-0.00259332	0.6801	0.685484	0.00217804	0.23	472174	telomere length	0.0024	6.729e-07	7356	pelargonate (9:0)	M12035	0.00350052	25.8333
1653	rs10738508	A	G	A	G	-0.008	0.00264001	0.3472	0.348451	0.00210073	0.21	472174	telomere length	0.0018	6.613e-06	7356	pelargonate (9:0)	M12035	0.00267811	19.7477
1654	rs10848204	T	C	T	C	0.0093	0.00062672	0.5451	0.547543	0.00200458	0.75	472174	telomere length	0.0018	1.258e-07	7356	pelargonate (9:0)	M12035	0.00361581	26.6872
1655	rs10967809	C	G	C	G	0.0082	0.0026286	0.5893	0.583833	0.00203881	0.2	472174	telomere length	0.0017	2.641e-06	7356	pelargonate (9:0)	M12035	0.00315295	23.2601
1656	rs1097296	T	C	T	C	0.0078	-0.00037418	0.3933	0.403343	0.00204557	0.85	472174	telomere length	0.0018	9.221e-06	7356	pelargonate (9:0)	M12035	0.00254622	18.7727
1657	rs11734565	T	C	T	C	0.0248	0.00365878	0.0402	0.098171	0.00336075	0.28	472174	telomere length	0.0056	9.288e-06	7356	pelargonate (9:0)	M12035	0.00265907	19.6069
1658	rs11895467	T	G	T	G	0.0094	-0.00114295	0.3807	0.387674	0.00206281	0.58	472174	telomere length	0.0018	8.425e-08	7356	pelargonate (9:0)	M12035	0.0036937	27.2642
1659	rs11937702	A	G	A	G	0.0157	0.00498694	0.1122	0.119443	0.00308039	0.11	472174	telomere length	0.0033	2.387e-06	7356	pelargonate (9:0)	M12035	0.00306758	22.6284
1660	rs1229590	A	G	A	G	-0.0084	-0.00405746	0.505	0.521228	0.00201796	0.0439997	472174	telomere length	0.0018	5.231e-06	7356	pelargonate (9:0)	M12035	0.00295181	21.7719
1661	rs1447842	A	G	A	G	0.0082	0.00282773	0.5745	0.549582	0.00200673	0.16	472174	telomere length	0.0017	2.849e-06	7356	pelargonate (9:0)	M12035	0.00315295	23.2601
1662	rs16886123	A	G	A	G	-0.0119	0.00324802	0.8616	0.86989	0.00298576	0.28	472174	telomere length	0.0026	3.714e-06	7356	pelargonate (9:0)	M12035	0.00283969	20.9425
1663	rs1846975	A	G	A	G	0.0083	-0.00361319	0.3554	0.357833	0.0020929	0.0840001	472174	telomere length	0.0018	2.56e-06	7356	pelargonate (9:0)	M12035	0.00288215	21.2566
1664	rs1866411	A	C	A	C	-0.0085	0.00067336	0.3468	0.342514	0.00211291	0.75	472174	telomere length	0.0018	1.406e-06	7356	pelargonate (9:0)	M12035	0.00302229	22.2933
1665	rs1938479	T	C	T	C	-0.01	-0.00157342	0.6445	0.652429	0.00210475	0.450001	472174	telomere length	0.0018	1.784e-08	7356	pelargonate (9:0)	M12035	0.00417825	30.8558
1666	rs2049534	T	C	T	C	-0.0082	-0.00638024	0.5044	0.509018	0.00216568	0.0032	472174	telomere length	0.0018	3.175e-06	7356	pelargonate (9:0)	M12035	0.00281331	20.7474
1667	rs2147618	A	C	A	C	-0.0081	-0.00103387	0.5036	0.498085	0.00201102	0.61	472174	telomere length	0.0018	5.308e-06	7356	pelargonate (9:0)	M12035	0.0027453	20.2445
1668	rs2286396	T	C	T	C	0.0117	-0.00272594	0.1505	0.170192	0.00270074	0.31	472174	telomere length	0.0026	5.595e-06	7356	pelargonate (9:0)	M12035	0.0027453	20.2445
1669	rs2863202	T	C	T	C	0.0114	0.00408477	0.178	0.172092	0.00264751	0.12	472174	telomere length	0.0025	6.934e-06	7356	pelargonate (9:0)	M12035	0.00281879	20.7879
1670	rs4646880	A	G	A	G	-0.0085	0.00175497	0.5434	0.530428	0.00201695	0.38	472174	telomere length	0.0018	1.498e-06	7356	pelargonate (9:0)	M12035	0.00302229	22.2933
1671	rs4834846	A	G	A	G	0.0079	0.0024068	0.5501	0.567721	0.00203037	0.24	472174	telomere length	0.0018	6.516e-06	7356	pelargonate (9:0)	M12035	0.00261175	19.2571
1672	rs4848532	T	C	T	C	-0.0079	0.00132033	0.4842	0.480147	0.00201014	0.51	472174	telomere length	0.0018	9.764e-06	7356	pelargonate (9:0)	M12035	0.00261175	19.2571
1673	rs511545	T	C	T	C	0.0081	-0.00165675	0.583	0.569249	0.00203391	0.42	472174	telomere length	0.0018	4.633e-06	7356	pelargonate (9:0)	M12035	0.0027453	20.2445
1674	rs630782	T	C	T	C	0.0077	-0.00423079	0.4728	0.462962	0.00200856	0.0350002	472174	telomere length	0.0017	9.38e-06	7356	pelargonate (9:0)	M12035	0.0027812	20.51
1675	rs6864461	C	G	C	G	0.0088	0.00118274	0.3644	0.362733	0.00207771	0.57	472174	telomere length	0.0018	6.755e-07	7356	pelargonate (9:0)	M12035	0.00323869	23.8947
1676	rs7002819	T	C	T	C	0.008	-0.00110227	0.5269	0.544855	0.00203824	0.59	472174	telomere length	0.0018	6.153e-06	7356	pelargonate (9:0)	M12035	0.00267811	19.7477
1677	rs7136574	T	C	T	C	0.0093	-0.00157955	0.4345	0.423318	0.00202121	0.43	472174	telomere length	0.0018	1.325e-07	7356	pelargonate (9:0)	M12035	0.00361581	26.6872
1678	rs7214330	T	C	T	C	0.0144	0.0032437	0.1256	0.141375	0.00286129	0.26	472174	telomere length	0.0032	9.757e-06	7356	pelargonate (9:0)	M12035	0.0027453	20.2445
1679	rs7642054	T	C	T	C	-0.0171	-0.00042561	0.5887	0.567905	0.00202271	0.83	472174	telomere length	0.0037	4.638e-06	1766	pelargonate (9:0)	M12035	0.0119502	21.3352
1680	rs7809262	A	G	A	G	-0.0088	-0.00348684	0.425	0.403919	0.00203807	0.0870001	472174	telomere length	0.0017	4.409e-07	7356	pelargonate (9:0)	M12035	0.0036295	26.7886
1681	rs8079173	A	G	A	G	0.0119	-0.00544165	0.1414	0.14467	0.00285703	0.0569994	472174	telomere length	0.0026	3.422e-06	7356	pelargonate (9:0)	M12035	0.00283969	20.9425
1682	rs899227	A	G	A	G	-0.0084	0.0047441	0.3958	0.387602	0.00207297	0.0219999	472174	telomere length	0.0018	2.971e-06	7356	pelargonate (9:0)	M12035	0.00295181	21.7719
1683	rs9513489	T	C	T	C	0.0078	0.00128283	0.5888	0.596115	0.00204248	0.53	472174	telomere length	0.0018	8.48e-06	7356	pelargonate (9:0)	M12035	0.00254622	18.7727
1684	rs10435813	A	G	A	G	0.0081	0.00216995	0.8067	0.783612	0.00243483	0.37	472174	telomere length	0.0018	4.009e-06	7081	undecanoate (11:0)	M12067	0.00285161	20.2443
1685	rs10520198	A	G	A	G	0.0186	-0.00165545	0.0296	0.037614	0.00533166	0.760001	472174	telomere length	0.0041	5.637e-06	7081	undecanoate (11:0)	M12067	0.00289803	20.5748
1686	rs10839561	C	G	C	G	-0.0177	-0.00741881	0.9453	0.929697	0.00395029	0.0599998	472174	telomere length	0.0039	6.461e-06	7081	undecanoate (11:0)	M12067	0.00290042	20.5918
1687	rs1122530	A	G	A	G	-0.0094	0.0030061	0.8519	0.839036	0.00274007	0.27	472174	telomere length	0.0018	1.491e-07	7081	undecanoate (11:0)	M12067	0.0038366	27.2639
1688	rs11912450	A	T	A	T	-0.0078	0.00056727	0.1939	0.196413	0.00253648	0.82	472174	telomere length	0.0018	8.581e-06	7081	undecanoate (11:0)	M12067	0.00264484	18.7725
1689	rs12116440	T	C	T	C	-0.0679	0.00427233	0.0144	0.015161	0.00816603	0.6	472174	telomere length	0.0138	9.283e-07	1747	undecanoate (11:0)	M12067	0.0136682	24.1815
1690	rs1216886	A	G	A	G	-0.008	0.00218616	0.858	0.831082	0.00270928	0.42	472174	telomere length	0.0018	6.882e-06	7081	undecanoate (11:0)	M12067	0.00278183	19.7475
1691	rs12826254	T	C	T	C	0.0091	0.00042218	0.1364	0.145061	0.00285327	0.88	472174	telomere length	0.0018	7.048e-07	7081	undecanoate (11:0)	M12067	0.00359649	25.5514
1692	rs1408276	A	C	A	C	-0.043	-0.00791514	0.955	0.951676	0.00465878	0.089	472174	telomere length	0.0094	4.59e-06	1747	undecanoate (11:0)	M12067	0.0118363	20.9018
1693	rs16883391	A	C	A	C	-0.0084	-0.00193042	0.1921	0.221458	0.0024172	0.42	472174	telomere length	0.0017	1.199e-06	7081	undecanoate (11:0)	M12067	0.00343614	24.4083
1694	rs17031632	A	G	A	G	0.0133	0.00069476	0.9284	0.921807	0.00372616	0.85	472174	telomere length	0.0027	5.693e-07	7081	undecanoate (11:0)	M12067	0.00341504	24.2579
1695	rs170631	C	G	C	G	-0.0208	-0.00438546	0.8913	0.904554	0.0033699	0.19	472174	telomere length	0.0043	1.777e-06	1747	undecanoate (11:0)	M12067	0.0132166	23.3718
1696	rs17094565	A	T	A	T	-0.0125	0.00250596	0.9357	0.935026	0.00409353	0.54	472174	telomere length	0.0026	1.884e-06	7081	undecanoate (11:0)	M12067	0.00325359	23.1074
1697	rs17103129	T	C	T	C	-0.0154	0.00135804	0.9595	0.954353	0.00483258	0.780001	472174	telomere length	0.0035	8.975e-06	7081	undecanoate (11:0)	M12067	0.00272662	19.3545
1698	rs17145331	T	C	T	C	-0.0091	0.005196	0.8525	0.845228	0.00277711	0.061	472174	telomere length	0.0018	3.582e-07	7081	undecanoate (11:0)	M12067	0.00359649	25.5514
1699	rs17233321	A	G	A	G	-0.0175	-0.00285623	0.9519	0.963575	0.00531995	0.59	472174	telomere length	0.0034	3.736e-07	7081	undecanoate (11:0)	M12067	0.00372736	26.4847
1700	rs1864609	A	C	A	C	-0.0091	-0.00122363	0.8606	0.856913	0.00288194	0.67	472174	telomere length	0.0018	3.265e-07	7081	undecanoate (11:0)	M12067	0.00359649	25.5514
1701	rs196885	T	C	T	C	-0.0086	0.00263078	0.8501	0.839851	0.00276181	0.34	472174	telomere length	0.0018	1.22e-06	7081	undecanoate (11:0)	M12067	0.00321336	22.8207
1702	rs2944772	C	G	C	G	-0.0079	0.00090468	0.8193	0.808394	0.00255104	0.719999	472174	telomere length	0.0018	7.038e-06	7081	undecanoate (11:0)	M12067	0.00271291	19.2569
1703	rs4519482	A	T	A	T	-0.0091	0.00108286	0.291	0.337934	0.00213364	0.61	472174	telomere length	0.0017	8.791e-08	7081	undecanoate (11:0)	M12067	0.00403029	28.6459
1704	rs6140831	A	C	A	C	0.0089	-0.00435879	0.5484	0.565761	0.00202925	0.032	472174	telomere length	0.0016	5.398e-08	7081	undecanoate (11:0)	M12067	0.00435063	30.9327
1705	rs686321	T	C	T	C	0.0082	0.00167342	0.8232	0.801978	0.00252916	0.51	472174	telomere length	0.0017	2.138e-06	7081	undecanoate (11:0)	M12067	0.00327499	23.2599
1706	rs6967282	A	G	A	G	0.0088	0.00112879	0.797	0.783005	0.00243762	0.64	472174	telomere length	0.0017	3.962e-07	7081	undecanoate (11:0)	M12067	0.00376992	26.7883
1707	rs7069652	A	C	A	C	-0.0088	0.00142551	0.1869	0.188093	0.00255858	0.58	472174	telomere length	0.0017	4.028e-07	7081	undecanoate (11:0)	M12067	0.00376992	26.7883
1708	rs7134822	A	G	A	G	-0.0164	-0.00030909	0.9597	0.955821	0.00495902	0.95	472174	telomere length	0.0035	3.872e-06	7081	undecanoate (11:0)	M12067	0.0030911	21.9497
1709	rs7279224	A	T	A	T	0.0077	-0.00082237	0.6952	0.639672	0.00209591	0.69	472174	telomere length	0.0017	6.868e-06	7081	undecanoate (11:0)	M12067	0.0028889	20.5098
1710	rs7666900	T	C	T	C	0.0089	-0.00348362	0.1418	0.151055	0.00280609	0.21	472174	telomere length	0.0018	6.927e-07	7081	undecanoate (11:0)	M12067	0.00344067	24.4406
1711	rs10494270	A	G	A	G	0.0119	0.00017541	0.7114	0.711345	0.0022102	0.94	472174	telomere length	0.0027	8.63e-06	6864	beta-hydroxyisovalerate	M12129	0.00282203	19.4196
1712	rs10945649	A	T	A	T	0.0212	-0.00390659	0.1287	0.133332	0.00295603	0.19	472174	telomere length	0.0036	4.291e-09	6864	beta-hydroxyisovalerate	M12129	0.00502691	34.6689
1713	rs11605057	T	C	T	C	-0.0202	-0.00142942	0.8787	0.872812	0.00300157	0.630001	472174	telomere length	0.0043	2.238e-06	6864	beta-hydroxyisovalerate	M12129	0.00320475	22.0617
1714	rs1185260	A	G	A	G	-0.0191	-0.00330746	0.1225	0.12229	0.00304906	0.28	472174	telomere length	0.0036	1.143e-07	6864	beta-hydroxyisovalerate	M12129	0.0040842	28.1407
1715	rs11869714	A	G	A	G	-0.0126	0.000343	0.7762	0.772382	0.00238854	0.89	472174	telomere length	0.0027	4.245e-06	6864	beta-hydroxyisovalerate	M12129	0.00316272	21.7714
1716	rs12325299	C	G	C	G	0.0122	-0.0016381	0.6932	0.685824	0.00216881	0.450001	472174	telomere length	0.0027	6.937e-06	6864	beta-hydroxyisovalerate	M12129	0.00296568	20.4111
1717	rs12950972	T	C	T	C	-0.0133	-0.00325484	0.6497	0.641909	0.00209836	0.12	472174	telomere length	0.0027	9.841e-07	6864	beta-hydroxyisovalerate	M12129	0.00352262	24.2577
1718	rs1337278	A	G	A	G	0.0124	-0.000204	0.6107	0.608883	0.00205487	0.92	472174	telomere length	0.0027	3.677e-06	6864	beta-hydroxyisovalerate	M12129	0.00306342	21.0858
1719	rs1448817	A	G	A	G	0.0124	0.00163488	0.7393	0.741764	0.00230137	0.48	472174	telomere length	0.0027	4.563e-06	6864	beta-hydroxyisovalerate	M12129	0.00306342	21.0858
1720	rs17386586	A	C	A	C	-0.0134	0.00417026	0.2495	0.250342	0.00232796	0.0729995	472174	telomere length	0.0027	9.741e-07	6864	beta-hydroxyisovalerate	M12129	0.0035756	24.6238
1721	rs2130791	A	G	A	G	0.0121	-0.00295807	0.7132	0.711206	0.00220542	0.18	472174	telomere length	0.0027	7.964e-06	6864	beta-hydroxyisovalerate	M12129	0.00291741	20.0778
1722	rs3778889	T	C	T	C	0.0246	-0.00544185	0.0616	0.062477	0.00414589	0.19	472174	telomere length	0.0053	3.416e-06	6864	beta-hydroxyisovalerate	M12129	0.00312882	21.5373
1723	rs6477873	T	C	T	C	0.0131	0.0005989	0.6394	0.636853	0.00209519	0.77	472174	telomere length	0.0027	9.506e-07	6864	beta-hydroxyisovalerate	M12129	0.00341783	23.5336
1724	rs6952850	A	G	A	G	-0.012	0.00223558	0.6998	0.683062	0.00215587	0.3	472174	telomere length	0.0027	6.875e-06	6864	beta-hydroxyisovalerate	M12129	0.00286952	19.7473
1725	rs7178596	A	G	A	G	-0.012	0.00254911	0.3535	0.36549	0.00208829	0.22	472174	telomere length	0.0027	7.922e-06	6864	beta-hydroxyisovalerate	M12129	0.00286952	19.7473
1726	rs7446718	A	G	A	G	-0.0417	-0.00562157	0.8591	0.823513	0.00264044	0.0329997	472174	telomere length	0.0082	3.832e-07	1586	beta-hydroxyisovalerate	M12129	0.0160442	25.8283
1727	rs7544738	A	G	A	G	0.0132	0.00100866	0.4114	0.418957	0.0020303	0.62	472174	telomere length	0.0027	7.152e-07	6864	beta-hydroxyisovalerate	M12129	0.00347003	23.8943
1728	rs7660017	A	G	A	G	-0.0131	-0.00307523	0.3331	0.324928	0.00214497	0.15	472174	telomere length	0.0028	2.339e-06	6864	beta-hydroxyisovalerate	M12129	0.00317882	21.8827
1729	rs789195	A	G	A	G	-0.0128	0.00310599	0.7657	0.762155	0.00235088	0.19	472174	telomere length	0.0027	2.526e-06	6864	beta-hydroxyisovalerate	M12129	0.00326359	22.4681
1730	rs943251	T	G	T	G	0.0118	-0.00129701	0.3712	0.382926	0.00206095	0.53	472174	telomere length	0.0027	9.899e-06	6864	beta-hydroxyisovalerate	M12129	0.00277493	19.0946
1731	rs9460599	T	C	T	C	0.0302	0.0008703	0.2443	0.25104	0.00232998	0.709999	472174	telomere length	0.0066	4.862e-06	1586	beta-hydroxyisovalerate	M12129	0.0130295	20.9112
1732	rs10975331	T	C	T	C	0.1208	0.00402134	0.0361	0.038608	0.00523302	0.44	472174	telomere length	0.0273	9.601e-06	1543	taurodeoxycholate	M12261	0.0125304	19.5544
1733	rs11241933	A	T	A	T	-0.061	0.00228537	0.2705	0.279205	0.00223516	0.31	472174	telomere length	0.0125	1.053e-06	1543	taurodeoxycholate	M12261	0.0151992	23.7835
1734	rs1153699	T	G	T	G	0.0602	-0.00194654	0.2385	0.247628	0.00235006	0.41	472174	telomere length	0.013	3.891e-06	1543	taurodeoxycholate	M12261	0.0137071	21.4162
1735	rs11949031	A	G	A	G	0.0662	-0.0032403	0.1629	0.163935	0.00269549	0.23	472174	telomere length	0.0138	1.522e-06	1543	taurodeoxycholate	M12261	0.0146948	22.9824
1736	rs17022499	A	T	A	T	0.054	-0.00108713	0.2267	0.208484	0.00246955	0.66	472174	telomere length	0.0122	9.71e-06	1543	taurodeoxycholate	M12261	0.0125378	19.5661
1737	rs17403795	A	G	A	G	0.073	0.00307584	0.1166	0.120814	0.00306962	0.32	472174	telomere length	0.0161	5.607e-06	1543	taurodeoxycholate	M12261	0.0131486	20.532
1738	rs1898906	A	G	A	G	0.1378	-0.0087948	0.0296	0.030848	0.00578568	0.13	472174	telomere length	0.0299	4.087e-06	1543	taurodeoxycholate	M12261	0.0135785	21.2125
1739	rs2032297	C	G	C	G	0.057	0.00212297	0.7857	0.771653	0.00239276	0.37	472174	telomere length	0.0123	3.852e-06	1543	taurodeoxycholate	M12261	0.0137268	21.4475
1740	rs4632709	T	C	T	C	-0.1504	0.00068326	0.95	0.934782	0.00410402	0.87	472174	telomere length	0.0297	3.995e-07	963	taurodeoxycholate	M12261	0.0259384	25.5906
1741	rs4896370	A	G	A	G	0.0555	-0.0007567	0.3542	0.410393	0.00205603	0.709999	472174	telomere length	0.0121	4.191e-06	1543	taurodeoxycholate	M12261	0.0134514	21.0113
1742	rs7184864	A	G	A	G	-0.0583	-0.0160237	0.8047	0.798791	0.00250513	1.6e-10	472174	telomere length	0.0131	9.144e-06	1543	taurodeoxycholate	M12261	0.0126733	19.7802
1743	rs7961079	A	G	A	G	0.0527	0.00152056	0.6241	0.633949	0.00209167	0.47	472174	telomere length	0.0109	1.456e-06	1543	taurodeoxycholate	M12261	0.0149236	23.3456
1744	rs8137495	A	G	A	G	0.0602	-0.00156434	0.7393	0.732331	0.00226073	0.49	472174	telomere length	0.0135	7.8e-06	1543	taurodeoxycholate	M12261	0.0127233	19.8592
1745	rs10132580	T	G	T	G	0.0094	-9.919e-05	0.1734	0.190448	0.00260686	0.97	472174	telomere length	0.0017	5.674e-08	7314	X-02973	M12593	0.00416285	30.566
1746	rs10279326	T	C	T	C	-0.0148	-0.00016028	0.9522	0.9431	0.00433238	0.97	472174	telomere length	0.0033	6.517e-06	7314	X-02973	M12593	0.00274251	20.1084
1747	rs10937658	A	G	A	G	0.0077	0.00315266	0.2676	0.266026	0.0022816	0.17	472174	telomere length	0.0017	3.502e-06	7314	X-02973	M12593	0.00279713	20.51
1748	rs11715915	T	C	T	C	-0.0076	0.011636	0.2789	0.30203	0.00217337	8.60003e-08	472174	telomere length	0.0016	3.766e-06	7314	X-02973	M12593	0.00307535	22.5563
1749	rs11874996	T	C	T	C	-0.0523	0.00341051	0.0175	0.030893	0.00593732	0.57	472174	telomere length	0.0115	5.616e-06	1750	X-02973	M12593	0.0116806	20.6591
1750	rs12042948	A	G	A	G	-0.0084	0.00249345	0.8045	0.792866	0.00246722	0.31	472174	telomere length	0.0017	1.402e-06	7314	X-02973	M12593	0.00332704	24.4085
1751	rs12444778	T	C	T	C	-0.0156	-0.00167781	0.0607	0.079809	0.00384787	0.66	472174	telomere length	0.0032	1.612e-06	7314	X-02973	M12593	0.00323881	23.7591
1752	rs12896482	T	C	T	C	-0.0109	-0.00165542	0.8919	0.874073	0.00304449	0.59	472174	telomere length	0.0024	4.174e-06	7314	X-02973	M12593	0.00281224	20.6211
1753	rs1379459	T	C	T	C	0.0079	0.00040253	0.8083	0.781681	0.00242041	0.87	472174	telomere length	0.0017	3.14e-06	7314	X-02973	M12593	0.00294389	21.5893
1754	rs1556988	A	G	A	G	-0.0077	0.00199707	0.7923	0.799969	0.00252215	0.43	472174	telomere length	0.0017	5.861e-06	7314	X-02973	M12593	0.00279713	20.51
1755	rs1615157	T	C	T	C	0.0076	-0.00104383	0.5764	0.581942	0.00205206	0.61	472174	telomere length	0.0016	2.224e-06	7314	X-02973	M12593	0.00307535	22.5563
1756	rs17562832	T	C	T	C	0.0118	0.00654071	0.0769	0.075933	0.00377372	0.0830004	472174	telomere length	0.0026	4.171e-06	7314	X-02973	M12593	0.00280828	20.592
1757	rs2422370	A	G	A	G	-0.0084	-0.00347292	0.8094	0.825078	0.0028869	0.23	472174	telomere length	0.0018	5.964e-06	7314	X-02973	M12593	0.00296871	21.7718
1758	rs2705962	A	G	A	G	0.0078	-0.00251468	0.8068	0.820401	0.00261633	0.34	472174	telomere length	0.0017	4.625e-06	7314	X-02973	M12593	0.00287004	21.0461
1759	rs6129758	T	G	T	G	0.0078	-0.00660459	0.843	0.8404	0.00272919	0.016	472174	telomere length	0.0017	7.879e-06	7314	X-02973	M12593	0.00287004	21.0461
1760	rs6543699	A	G	A	G	0.0116	0.00255029	0.5118	0.490651	0.0020038	0.2	472174	telomere length	0.0026	8.923e-06	1750	X-02973	M12593	0.0112465	19.8826
1761	rs6924754	A	G	A	G	0.0154	0.00450854	0.0606	0.093732	0.00349477	0.2	472174	telomere length	0.0034	6.425e-06	7314	X-02973	M12593	0.00279713	20.51
1762	rs699191	T	C	T	C	0.0076	-0.00183587	0.1916	0.188941	0.00262296	0.48	472174	telomere length	0.0017	9.912e-06	7314	X-02973	M12593	0.00272514	19.9807
1763	rs7068714	A	C	A	C	0.008	-0.00103348	0.1774	0.180787	0.00260919	0.69	472174	telomere length	0.0017	2.966e-06	7314	X-02973	M12593	0.00301866	22.1393
1764	rs7914384	T	C	T	C	-0.0082	-0.00026927	0.1806	0.187256	0.00256836	0.92	472174	telomere length	0.0017	1.85e-06	7314	X-02973	M12593	0.003171	23.2601
1765	rs8046494	A	G	A	G	0.0138	0.00140368	0.9288	0.91739	0.00362561	0.7	472174	telomere length	0.003	4.079e-06	7314	X-02973	M12593	0.00288474	21.1542
1766	rs905508	T	C	T	C	0.0079	0.00048644	0.1655	0.160294	0.00273865	0.86	472174	telomere length	0.0017	5.935e-06	7314	X-02973	M12593	0.00294389	21.5893
1767	rs9396681	T	C	T	C	-0.012	0.00149107	0.9072	0.90365	0.0034387	0.66	472174	telomere length	0.0024	6.253e-07	7314	X-02973	M12593	0.00340646	24.9932
1768	rs9861011	A	G	A	G	-0.0074	-0.00240897	0.6558	0.649049	0.00209818	0.25	472174	telomere length	0.0016	3.798e-06	7314	X-02973	M12593	0.00291609	21.3848
1769	rs10426856	A	G	A	G	-0.0157	-0.00429816	0.8949	0.88405	0.00314838	0.17	472174	telomere length	0.0035	8.063e-06	7258	X-03003	M12626	0.00276467	20.1161
1770	rs16940342	A	G	A	G	0.0158	0.00193631	0.88	0.84766	0.0027812	0.49	472174	telomere length	0.0035	5.363e-06	7258	X-03003	M12626	0.00279991	20.3732
1771	rs17150563	T	C	T	C	0.0117	0.0005065	0.7256	0.730196	0.00225711	0.82	472174	telomere length	0.0026	4.614e-06	7258	X-03003	M12626	0.00278226	20.2444
1772	rs4978089	A	G	A	G	0.0117	0.00218977	0.2125	0.226212	0.00242411	0.37	472174	telomere length	0.0026	8.776e-06	7258	X-03003	M12626	0.00278226	20.2444
1773	rs684748	C	G	C	G	0.018	-0.00396089	0.9142	0.892813	0.00333435	0.23	472174	telomere length	0.0041	8.62e-06	7258	X-03003	M12626	0.00264855	19.2689
1774	rs6904862	T	C	T	C	0.0115	-0.00666687	0.7427	0.735983	0.00227648	0.00340001	472174	telomere length	0.0026	9.425e-06	7258	X-03003	M12626	0.00268821	19.5582
1775	rs729761	T	G	T	G	-0.0139	0.00060381	0.2479	0.282411	0.00224772	0.79	472174	telomere length	0.0031	8.515e-06	7258	X-03003	M12626	0.00276241	20.0996
1776	rs7844733	T	C	T	C	-0.0126	-0.00049366	0.1881	0.187085	0.0025674	0.85	472174	telomere length	0.0027	2.675e-06	7258	X-03003	M12626	0.00299154	21.7718
1777	rs8105499	A	C	A	C	0.0123	-0.00100126	0.2909	0.308053	0.00219302	0.649999	472174	telomere length	0.0026	1.567e-06	7258	X-03003	M12626	0.00307404	22.374
1778	rs10416177	T	G	T	G	0.0119	0.00247274	0.592	0.585629	0.00202881	0.22	472174	telomere length	0.0026	6.932e-06	7034	X-03088	M12768	0.0029693	20.9423
1779	rs10512645	A	G	A	G	-0.0121	0.00033854	0.6525	0.655232	0.00211659	0.87	472174	telomere length	0.0027	5.524e-06	7034	X-03088	M12768	0.0028471	20.078
1780	rs10787426	T	C	T	C	-0.0123	0.00047277	0.4783	0.475673	0.00200199	0.81	472174	telomere length	0.0026	2.98e-06	7034	X-03088	M12768	0.00317162	22.3738
1781	rs10945327	A	G	A	G	0.0124	-0.00459984	0.6184	0.629081	0.0020773	0.0269998	472174	telomere length	0.0026	2.317e-06	7034	X-03088	M12768	0.00322324	22.7391
1782	rs11200954	T	G	T	G	-0.0278	-0.00588802	0.9527	0.951235	0.00468896	0.21	472174	telomere length	0.0062	8.119e-06	7034	X-03088	M12768	0.00285013	20.0994
1783	rs11734331	A	G	A	G	-0.0119	-0.00130192	0.3779	0.405044	0.00204809	0.52	472174	telomere length	0.0027	7.813e-06	7034	X-03088	M12768	0.00275402	19.4197
1784	rs12230393	A	C	A	C	-0.02	-4.804e-05	0.9032	0.901191	0.00335796	0.99	472174	telomere length	0.0045	7.417e-06	7034	X-03088	M12768	0.00280037	19.7475
1785	rs1671347	A	G	A	G	0.0311	-0.00156729	0.0462	0.059658	0.00432065	0.719999	472174	telomere length	0.0069	7.264e-06	7034	X-03088	M12768	0.00287984	20.3095
1786	rs16985223	T	C	T	C	0.1077	0.0113427	0.9655	0.949733	0.00478438	0.0179999	472174	telomere length	0.0225	1.689e-06	1682	X-03088	M12768	0.0134389	22.8849
1787	rs1748947	T	G	T	G	-0.0264	0.00257458	0.9114	0.87368	0.00303597	0.4	472174	telomere length	0.0055	1.373e-06	7034	X-03088	M12768	0.00326482	23.0334
1788	rs2487411	T	C	T	C	-0.0122	0.00131714	0.3154	0.317692	0.00214893	0.54	472174	telomere length	0.0027	4.681e-06	7034	X-03088	M12768	0.00289422	20.4112
1789	rs3114834	T	C	T	C	0.0213	-0.00015729	0.1017	0.162625	0.00274393	0.95	472174	telomere length	0.0048	9.856e-06	7034	X-03088	M12768	0.00279165	19.6858
1790	rs4239564	A	G	A	G	-0.0155	0.00025012	0.1652	0.172635	0.00264083	0.92	472174	telomere length	0.0035	7.621e-06	7034	X-03088	M12768	0.00278045	19.6067
1791	rs6464030	T	C	T	C	-0.0123	0.00274907	0.591	0.588233	0.00203056	0.18	472174	telomere length	0.0026	2.993e-06	7034	X-03088	M12768	0.00317162	22.3738
1792	rs7127507	T	C	T	C	0.0122	0.00519414	0.6814	0.668512	0.00212652	0.015	472174	telomere length	0.0027	4.946e-06	7034	X-03088	M12768	0.00289422	20.4112
1793	rs7145793	T	G	T	G	-0.1012	-0.0065056	0.0337	0.012657	0.0089394	0.47	472174	telomere length	0.0224	6.267e-06	1682	X-03088	M12768	0.0119895	20.3868
1794	rs7766963	T	C	T	C	0.0116	0.002778	0.5211	0.500492	0.00200761	0.17	472174	telomere length	0.0026	8.556e-06	7034	X-03088	M12768	0.00282189	19.8997
1795	rs10088340	A	G	A	G	0.0238	0.00480687	0.0749	0.091632	0.00348157	0.17	472174	telomere length	0.0053	6.747e-06	7356	X-03094	M12774	0.00273383	20.1597
1796	rs10096922	A	T	A	T	0.0121	-0.00144343	0.8346	0.830429	0.00267729	0.59	472174	telomere length	0.0027	5.42e-06	7356	X-03094	M12774	0.00272281	20.0782
1797	rs10186957	T	C	T	C	-0.0124	0.00082169	0.837	0.841354	0.00274419	0.760001	472174	telomere length	0.0026	2.419e-06	7356	X-03094	M12774	0.00308258	22.7394
1798	rs10738342	T	C	T	C	0.0082	-0.00208779	0.5346	0.525655	0.00200693	0.3	472174	telomere length	0.0018	3.697e-06	7356	X-03094	M12774	0.00281331	20.7474
1799	rs10822248	T	C	T	C	-0.0136	0.00391881	0.8488	0.844008	0.00276659	0.16	472174	telomere length	0.0026	2.844e-07	7356	X-03094	M12774	0.00370576	27.3535
1800	rs10899249	T	C	T	C	-0.0081	0.00088817	0.5316	0.519948	0.00201104	0.66	472174	telomere length	0.0018	7.022e-06	7356	X-03094	M12774	0.0027453	20.2445
1801	rs11947970	T	C	T	C	-0.0119	-0.00300206	0.1515	0.167683	0.00270648	0.27	472174	telomere length	0.0026	5.033e-06	7356	X-03094	M12774	0.00283969	20.9425
1802	rs12416136	A	C	A	C	-0.0082	0.0045126	0.4756	0.489281	0.00200405	0.0239999	472174	telomere length	0.0018	3.435e-06	7356	X-03094	M12774	0.00281331	20.7474
1803	rs1260326	T	C	T	C	0.0133	0.00595534	0.4088	0.387975	0.00205525	0.00379997	472174	telomere length	0.0024	1.827e-08	7356	X-03094	M12774	0.00415748	30.7017
1804	rs1289240	T	C	T	C	-0.0084	-0.00187102	0.5712	0.577484	0.00202274	0.35	472174	telomere length	0.0018	2.409e-06	7356	X-03094	M12774	0.00295181	21.7719
1805	rs1929672	T	C	T	C	0.0087	-0.00088669	0.5201	0.515933	0.00201211	0.66	472174	telomere length	0.0018	1.153e-06	7356	X-03094	M12774	0.00316574	23.3548
1806	rs1930038	T	C	T	C	0.008	-0.00328986	0.5477	0.533518	0.00202171	0.1	472174	telomere length	0.0018	7.294e-06	7356	X-03094	M12774	0.00267811	19.7477
1807	rs2187375	A	G	A	G	-0.0221	0.00027102	0.1651	0.171394	0.00266041	0.92	472174	telomere length	0.0026	2.649e-17	7356	X-03094	M12774	0.00972638	72.2304
1808	rs2285943	T	G	T	G	0.0088	-0.00054349	0.4941	0.498984	0.00200047	0.79	472174	telomere length	0.0018	7.599e-07	7356	X-03094	M12774	0.00323869	23.8947
1809	rs2451284	T	C	T	C	-0.0084	0.00254606	0.4026	0.396332	0.00206419	0.22	472174	telomere length	0.0018	2.749e-06	7356	X-03094	M12774	0.00295181	21.7719
1810	rs2862982	A	G	A	G	-0.0149	0.00301123	0.8794	0.877818	0.00308128	0.33	472174	telomere length	0.0033	5.005e-06	7356	X-03094	M12774	0.00276376	20.3811
1811	rs2980872	A	G	A	G	-0.009	-0.00223906	0.461	0.47678	0.00202255	0.27	472174	telomere length	0.002	6.795e-06	5595	X-03094	M12774	0.00360625	20.2428
1812	rs3219095	T	C	T	C	0.0117	-0.00222121	0.8471	0.840807	0.00272836	0.42	472174	telomere length	0.0026	9.791e-06	7356	X-03094	M12774	0.0027453	20.2445
1813	rs3786248	T	C	T	C	-0.0237	-0.0073963	0.954	0.957343	0.00499746	0.14	472174	telomere length	0.0051	3.416e-06	7356	X-03094	M12774	0.00292713	21.5893
1814	rs400839	T	C	T	C	-0.008	0.00024225	0.4443	0.443368	0.00206164	0.91	472174	telomere length	0.0018	7.798e-06	7356	X-03094	M12774	0.00267811	19.7477
1815	rs4236893	T	C	T	C	-0.0116	0.00210743	0.1865	0.18236	0.0026135	0.42	472174	telomere length	0.0025	4.779e-06	7356	X-03094	M12774	0.00291827	21.5237
1816	rs623068	A	C	A	C	0.0352	0.00056239	0.9375	0.9286	0.00388986	0.89	472174	telomere length	0.0079	8.233e-06	1761	X-03094	M12774	0.0111482	19.8307
1817	rs6679002	T	G	T	G	0.0141	0.00075441	0.5914	0.5878	0.00203971	0.709999	472174	telomere length	0.0018	2.16e-15	7356	X-03094	M12774	0.00827263	61.3444
1818	rs716140	T	C	T	C	0.0079	-0.00317652	0.4892	0.495109	0.00201084	0.11	472174	telomere length	0.0018	8.304e-06	7356	X-03094	M12774	0.00261175	19.2571
1819	rs7520876	A	G	A	G	0.044	-0.00658992	0.9879	0.981823	0.00746428	0.38	472174	telomere length	0.0094	3.148e-06	7356	X-03094	M12774	0.00296973	21.9044
1820	rs782378	A	G	A	G	-0.0089	0.00514102	0.5252	0.526355	0.0019996	0.01	472174	telomere length	0.0018	6.006e-07	7356	X-03094	M12774	0.00331247	24.4409
1821	rs7941822	A	G	A	G	0.0079	-0.00182298	0.494	0.479227	0.00202374	0.37	472174	telomere length	0.0018	8.028e-06	7356	X-03094	M12774	0.00261175	19.2571
1822	rs8078118	A	C	A	C	0.0085	-0.00012406	0.4238	0.421475	0.00203033	0.95	472174	telomere length	0.0019	6.982e-06	7356	X-03094	M12774	0.00271337	20.0084
1823	rs964184	C	G	C	G	-0.0252	-0.0129703	0.8617	0.862229	0.00289876	7.69999e-06	472174	telomere length	0.0032	7.949e-15	7356	X-03094	M12774	0.00836014	61.9988
1824	rs9855331	A	T	A	T	0.0147	0.00160025	0.7473	0.72611	0.00224704	0.48	472174	telomere length	0.0027	3.809e-08	7356	X-03094	M12774	0.00401346	29.6339
1825	rs988143	T	C	T	C	0.0081	0.00163828	0.4828	0.477821	0.00200824	0.41	472174	telomere length	0.0018	5.254e-06	7356	X-03094	M12774	0.0027453	20.2445
1826	rs998933	T	C	T	C	0.0252	-0.00055581	0.9528	0.943704	0.00436253	0.9	472174	telomere length	0.0051	7.954e-07	7356	X-03094	M12774	0.00330811	24.4086
1827	rs10036528	A	G	A	G	-0.0209	-0.00497217	0.0757	0.084888	0.00363434	0.17	472174	telomere length	0.0043	9.578e-07	7352	glycerol	M15122	0.003203	23.6177
1828	rs10216545	A	G	A	G	-0.0214	0.00128504	0.4694	0.47676	0.00202159	0.53	472174	telomere length	0.0047	5.187e-06	1757	glycerol	M15122	0.0116618	20.708
1829	rs10839972	T	G	T	G	0.0121	-0.00695397	0.1872	0.191958	0.00257782	0.00700003	472174	telomere length	0.0027	7.908e-06	7352	glycerol	M15122	0.00272429	20.0782
1830	rs12337470	T	C	T	C	-0.0123	0.00268873	0.8324	0.824776	0.00263508	0.31	472174	telomere length	0.0027	5.898e-06	7352	glycerol	M15122	0.00281484	20.7474
1831	rs13106354	A	T	A	T	-0.0127	-0.00056232	0.2123	0.2195	0.0024267	0.82	472174	telomere length	0.0027	2.308e-06	7352	glycerol	M15122	0.00300033	22.1188
1832	rs13216754	A	G	A	G	0.0555	-0.00232358	0.0117	0.01615	0.00795283	0.77	472174	telomere length	0.0105	1.311e-07	7352	glycerol	M15122	0.00378577	27.9312
1833	rs1614303	T	G	T	G	0.0138	-0.00242828	0.8159	0.810113	0.00255248	0.34	472174	telomere length	0.0027	2.401e-07	7352	glycerol	M15122	0.00354066	26.1164
1834	rs2076799	C	G	C	G	0.0166	-2.608e-05	0.0853	0.072008	0.00387525	0.99	472174	telomere length	0.0036	3.893e-06	7352	glycerol	M15122	0.00288371	21.2566
1835	rs2259038	A	G	A	G	-0.0216	0.00410932	0.203	0.049781	0.00475671	0.39	472174	telomere length	0.0048	7.514e-06	7352	glycerol	M15122	0.00274679	20.2445
1836	rs2501242	T	G	T	G	-0.0136	-0.00066653	0.223	0.236889	0.00238274	0.780001	472174	telomere length	0.0026	1.841e-07	7352	glycerol	M15122	0.00370777	27.3535
1837	rs2941840	A	G	A	G	0.0221	0.00034664	0.0691	0.094494	0.00345669	0.92	472174	telomere length	0.0048	3.709e-06	7352	glycerol	M15122	0.00287505	21.1926
1838	rs4436910	A	T	A	T	0.0118	-0.00068666	0.8036	0.801852	0.00250585	0.780001	472174	telomere length	0.0027	9.126e-06	7352	glycerol	M15122	0.00259122	19.0949
1839	rs5022234	A	C	A	C	0.0221	-0.00083228	0.6303	0.680865	0.00215466	0.7	472174	telomere length	0.0047	2.149e-06	1757	glycerol	M15122	0.0124276	22.0848
1840	rs5759809	T	C	T	C	0.069	0.00137251	0.011	0.064559	0.00411394	0.74	472174	telomere length	0.015	4.225e-06	5595	glycerol	M15122	0.0037677	21.1524
1841	rs641939	A	G	A	G	0.0127	-0.00249612	0.7987	0.781764	0.00248878	0.32	472174	telomere length	0.0027	2.128e-06	7352	glycerol	M15122	0.00300033	22.1188
1842	rs806214	A	G	A	G	0.0123	-0.0037642	0.2175	0.209589	0.00246722	0.13	472174	telomere length	0.0026	2.939e-06	7352	glycerol	M15122	0.00303486	22.3741
1843	rs9374302	A	G	A	G	-0.0141	0.00335453	0.1744	0.188838	0.00261234	0.2	472174	telomere length	0.0027	1.716e-07	7352	glycerol	M15122	0.0036957	27.2642
1844	rs9878149	A	G	A	G	0.0117	0.00833909	0.2674	0.265665	0.00227903	0.00025	472174	telomere length	0.0026	5.478e-06	7352	glycerol	M15122	0.00274679	20.2445
1845	rs10085935	T	C	T	C	-0.0103	0.00280731	0.3782	0.377539	0.002067	0.17	472174	telomere length	0.0017	3.326e-09	7368	kynurenine	M15140	0.00495757	36.6994
1846	rs10857319	T	C	T	C	-0.0086	0.00177147	0.3481	0.349221	0.00210946	0.4	472174	telomere length	0.0017	9.451e-07	7368	kynurenine	M15140	0.00346133	25.5847
1847	rs10937762	A	G	A	G	0.0078	0.00912775	0.5679	0.557321	0.00202757	6.69993e-06	472174	telomere length	0.0018	8.16e-06	7368	kynurenine	M15140	0.00254208	18.7727
1848	rs11057695	T	C	T	C	0.0206	0.00079771	0.0566	0.090362	0.0035215	0.82	472174	telomere length	0.0046	8.027e-06	7368	kynurenine	M15140	0.00271449	20.0494
1849	rs11162752	A	G	A	G	-0.0077	0.00097897	0.5972	0.57555	0.00202802	0.630001	472174	telomere length	0.0017	8.076e-06	7368	kynurenine	M15140	0.00277668	20.51
1850	rs11593042	A	T	A	T	0.0151	0.00191083	0.0919	0.088733	0.00353352	0.59	472174	telomere length	0.0033	4.545e-06	7368	kynurenine	M15140	0.00283364	20.9319
1851	rs11646849	A	G	A	G	-0.0086	-0.00324503	0.5005	0.497983	0.0020047	0.11	472174	telomere length	0.0017	6.403e-07	7368	kynurenine	M15140	0.00346133	25.5847
1852	rs12802337	A	G	A	G	-0.0161	0.00299164	0.0776	0.086932	0.00353975	0.4	472174	telomere length	0.0036	5.952e-06	7368	kynurenine	M15140	0.0027072	19.9953
1853	rs12937634	T	C	T	C	-0.0082	-0.00016153	0.5397	0.54602	0.00201141	0.94	472174	telomere length	0.0017	2.279e-06	7368	kynurenine	M15140	0.00314783	23.2601
1854	rs1426134	C	G	C	G	-0.0081	0.00199638	0.3715	0.359485	0.00209474	0.34	472174	telomere length	0.0017	3.837e-06	7368	kynurenine	M15140	0.00307175	22.6963
1855	rs1496635	A	C	A	C	-0.0091	-0.00046221	0.3407	0.326412	0.00213037	0.83	472174	telomere length	0.0018	2.123e-07	7368	kynurenine	M15140	0.00345688	25.5517
1856	rs16924894	A	T	A	T	0.0814	0.00976467	0.024	0.026537	0.00629788	0.12	472174	telomere length	0.0146	2.329e-08	1764	kynurenine	M15140	0.0173164	31.0492
1857	rs16974854	T	C	T	C	-0.0234	-0.00559823	0.038	0.035249	0.00545263	0.3	472174	telomere length	0.0048	1.151e-06	7368	kynurenine	M15140	0.00321515	23.7592
1858	rs17630235	A	G	A	G	0.0131	-0.0124405	0.4183	0.392519	0.00207086	1.89998e-09	472174	telomere length	0.0017	3.411e-14	7368	kynurenine	M15140	0.00799483	59.3645
1859	rs21327	A	G	A	G	0.0095	-0.00358707	0.286	0.284228	0.00221216	0.1	472174	telomere length	0.0018	1.245e-07	7368	kynurenine	M15140	0.00376629	27.8474
1860	rs2320536	T	C	T	C	0.0081	-0.00333467	0.4131	0.411783	0.00204452	0.1	472174	telomere length	0.0017	3.322e-06	7368	kynurenine	M15140	0.00307175	22.6963
1861	rs2491294	A	G	A	G	-0.01	0.00085514	0.31	0.312895	0.0021606	0.69	472174	telomere length	0.002	5.733e-07	5604	kynurenine	M15140	0.00444129	24.9911
1862	rs2651516	T	C	T	C	0.008	0.0034613	0.6585	0.641922	0.00211546	0.1	472174	telomere length	0.0017	4.303e-06	7368	kynurenine	M15140	0.0029966	22.1393
1863	rs3184504	T	C	T	C	0.0149	-0.0156483	0.4851	0.463446	0.00203436	1.39991e-14	472174	telomere length	0.0017	6.046e-18	7368	kynurenine	M15140	0.0103186	76.7992
1864	rs3788706	A	G	A	G	-0.0117	0.00600143	0.1302	0.135148	0.00292343	0.04	472174	telomere length	0.0026	6.102e-06	7368	kynurenine	M15140	0.00274084	20.2445
1865	rs3789978	A	G	A	G	0.0123	0.00179483	0.8469	0.833243	0.00270163	0.51	472174	telomere length	0.0025	1.318e-06	7368	kynurenine	M15140	0.00327458	24.1998
1866	rs3809198	A	C	A	C	0.0554	0.00038913	0.0199	0.013732	0.00867731	0.96	472174	telomere length	0.012	4.281e-06	1764	kynurenine	M15140	0.0119383	21.2894
1867	rs4820242	A	G	A	G	-0.0085	0.0010709	0.6201	0.616769	0.00206477	0.6	472174	telomere length	0.0017	9.026e-07	7368	kynurenine	M15140	0.00338158	24.9932
1868	rs511797	A	C	A	C	0.012	0.00199592	0.1261	0.119082	0.00309239	0.52	472174	telomere length	0.0026	3.774e-06	7368	kynurenine	M15140	0.00288279	21.296
1869	rs6575634	T	C	T	C	-0.0158	-0.00048492	0.6184	0.621069	0.00206482	0.81	472174	telomere length	0.0035	4.845e-06	1764	kynurenine	M15140	0.0114207	20.3557
1870	rs669764	T	C	T	C	-0.0078	-0.0004554	0.3176	0.328039	0.0021492	0.83	472174	telomere length	0.0018	7.726e-06	7368	kynurenine	M15140	0.00254208	18.7727
1871	rs6770323	T	C	T	C	-0.008	-0.00221298	0.4299	0.423431	0.00203196	0.28	472174	telomere length	0.0017	3.331e-06	7368	kynurenine	M15140	0.0029966	22.1393
1872	rs6815057	A	G	A	G	0.0085	-0.00155638	0.5786	0.583501	0.00205966	0.450001	472174	telomere length	0.0017	1.117e-06	7368	kynurenine	M15140	0.00338158	24.9932
1873	rs6946693	T	G	T	G	0.0102	0.00042137	0.7069	0.686287	0.00218105	0.85	472174	telomere length	0.0023	9.181e-06	7368	kynurenine	M15140	0.00266218	19.662
1874	rs739744	T	C	T	C	-0.0082	0.0057133	0.5529	0.559396	0.00202355	0.00479999	472174	telomere length	0.0017	1.876e-06	7368	kynurenine	M15140	0.00314783	23.2601
1875	rs7548008	A	G	A	G	0.016	0.00066572	0.504	0.522529	0.00199978	0.74	472174	telomere length	0.0035	3.564e-06	1764	kynurenine	M15140	0.0117082	20.8743
1876	rs759507	T	C	T	C	0.008	-0.00773085	0.366	0.362626	0.00210475	0.000239999	472174	telomere length	0.0018	5.176e-06	7368	kynurenine	M15140	0.00267376	19.7477
1877	rs7619096	A	C	A	C	0.008	-0.00175179	0.6886	0.686488	0.00215475	0.42	472174	telomere length	0.0017	4.916e-06	7368	kynurenine	M15140	0.0029966	22.1393
1878	rs7619568	A	G	A	G	0.0177	-0.00402561	0.94	0.935274	0.00407111	0.32	472174	telomere length	0.004	9.527e-06	7368	kynurenine	M15140	0.00265048	19.5753
1879	rs7843776	T	C	T	C	-0.0084	0.00207399	0.4038	0.405346	0.00206164	0.31	472174	telomere length	0.0019	7.409e-06	7368	kynurenine	M15140	0.00264576	19.5404
1880	rs7906282	T	G	T	G	0.0094	-0.00032942	0.3095	0.308008	0.00216144	0.88	472174	telomere length	0.0018	8.1e-08	7368	kynurenine	M15140	0.00368771	27.2642
1881	rs8051149	A	G	A	G	0.0258	-0.00404388	0.2127	0.258594	0.00231822	0.0810009	472174	telomere length	0.0025	9.073e-26	7368	kynurenine	M15140	0.0142488	106.473
1882	rs886125	A	G	A	G	0.0082	-0.00849797	0.463	0.457697	0.00200708	2.30001e-05	472174	telomere length	0.0017	1.855e-06	7368	kynurenine	M15140	0.00314783	23.2601
1883	rs9533582	A	G	A	G	-0.0222	0.00053392	0.0351	0.04035	0.00510908	0.92	472174	telomere length	0.005	9.996e-06	7368	kynurenine	M15140	0.00266843	19.7082
1884	rs9857268	A	G	A	G	0.008	0.00261586	0.411	0.412199	0.00203024	0.2	472174	telomere length	0.0017	3.072e-06	7368	kynurenine	M15140	0.0029966	22.1393
1885	rs10811658	A	G	A	G	-0.0611	-0.00283374	0.2599	0.300076	0.00221038	0.2	472174	telomere length	0.0135	6.223e-06	5606	mannitol	M15335	0.00364064	20.4767
1886	rs11487092	A	G	A	G	0.248	0.00411768	0.012	0.021979	0.00829202	0.62	472174	telomere length	0.053	2.879e-06	4084	mannitol	M15335	0.00533266	21.8846
1887	rs16967757	T	C	T	C	0.0495	-0.00111971	0.3037	0.300605	0.00217619	0.61	472174	telomere length	0.0103	1.428e-06	5606	mannitol	M15335	0.00410296	23.0877
1888	rs1998053	A	G	A	G	0.0724	-0.00109964	0.0855	0.081196	0.00367254	0.760001	472174	telomere length	0.0159	5.604e-06	5606	mannitol	M15335	0.00368491	20.7266
1889	rs2365522	A	C	A	C	0.0442	-0.00144544	0.7137	0.718791	0.00221804	0.51	472174	telomere length	0.0098	6.702e-06	5606	mannitol	M15335	0.00361548	20.3347
1890	rs4404993	T	G	T	G	0.0964	-0.00021164	0.1848	0.201162	0.00251009	0.93	472174	telomere length	0.0207	3.215e-06	1522	mannitol	M15335	0.0140493	21.6592
1891	rs488225	A	G	A	G	-0.0411	0.00191513	0.3902	0.392326	0.0020465	0.35	472174	telomere length	0.009	4.874e-06	5606	mannitol	M15335	0.00370623	20.847
1892	rs4917405	T	C	T	C	0.0972	0.037135	0.0437	0.044518	0.00485809	2.09991e-14	472174	telomere length	0.0215	6.283e-06	5606	mannitol	M15335	0.00363264	20.4315
1893	rs6657899	T	G	T	G	0.1908	-0.00120488	0.0322	0.023561	0.00661505	0.86	472174	telomere length	0.0427	7.957e-06	1522	mannitol	M15335	0.0129487	19.9402
1894	rs7184992	T	C	T	C	0.0807	0.00056055	0.3003	0.312572	0.00215872	0.8	472174	telomere length	0.0167	1.312e-06	1522	mannitol	M15335	0.0151108	23.3208
1895	rs7240261	T	C	T	C	0.0565	-0.00083354	0.562	0.554148	0.00204451	0.68	472174	telomere length	0.0126	7.524e-06	5606	mannitol	M15335	0.00357394	20.1002
1896	rs11020587	A	G	A	G	-0.0362	-0.00243066	0.9798	0.972867	0.00630894	0.7	472174	telomere length	0.008	7.02e-06	7337	glycerol 3-phosphate (G3P)	M15365	0.00278297	20.47
1897	rs11062138	A	G	A	G	0.0131	-0.00304494	0.1724	0.178432	0.00262446	0.25	472174	telomere length	0.0027	1.46e-06	7337	glycerol 3-phosphate (G3P)	M15365	0.0031982	23.534
1898	rs1159317	C	G	C	G	-0.0149	0.00369325	0.2439	0.256388	0.00229335	0.11	472174	telomere length	0.0034	9.272e-06	7337	glycerol 3-phosphate (G3P)	M15365	0.00261072	19.1998
1899	rs13120638	T	G	T	G	0.0443	-0.00220654	0.9213	0.928157	0.00389385	0.57	472174	telomere length	0.0096	3.958e-06	1760	glycerol 3-phosphate (G3P)	M15365	0.0119544	21.2702
1900	rs1813982	T	C	T	C	-0.0122	-0.0018727	0.2209	0.236385	0.00236284	0.43	472174	telomere length	0.0027	6.59e-06	7337	glycerol 3-phosphate (G3P)	M15365	0.00277502	20.4114
1901	rs2517897	A	C	A	C	0.0171	0.00486454	0.1141	0.156246	0.00275442	0.0769999	472174	telomere length	0.0035	1.232e-06	7337	glycerol 3-phosphate (G3P)	M15365	0.00324285	23.8637
1902	rs333383	A	G	A	G	-0.0127	-0.0020537	0.8384	0.838567	0.00272257	0.450001	472174	telomere length	0.0027	3.384e-06	7337	glycerol 3-phosphate (G3P)	M15365	0.00300645	22.1188
1903	rs4075155	T	C	T	C	-0.012	0.00518414	0.7961	0.780451	0.00241148	0.032	472174	telomere length	0.0027	8.879e-06	7337	glycerol 3-phosphate (G3P)	M15365	0.00268503	19.7477
1904	rs4816048	C	G	C	G	0.0123	0.00175485	0.1794	0.186976	0.0025714	0.49	472174	telomere length	0.0027	7.131e-06	7337	glycerol 3-phosphate (G3P)	M15365	0.00282057	20.7474
1905	rs6130362	C	G	C	G	0.0124	0.00321364	0.2071	0.226623	0.00241121	0.18	472174	telomere length	0.0027	5.617e-06	7337	glycerol 3-phosphate (G3P)	M15365	0.00286649	21.0862
1906	rs7160223	A	T	A	T	-0.0119	0.00226033	0.419	0.412216	0.00205429	0.27	472174	telomere length	0.0026	5.521e-06	7337	glycerol 3-phosphate (G3P)	M15365	0.00284702	20.9425
1907	rs7813124	A	T	A	T	-0.0433	0.00654436	0.9866	0.974456	0.00698151	0.35	472174	telomere length	0.0098	9.412e-06	7337	glycerol 3-phosphate (G3P)	M15365	0.0026537	19.5166
1908	rs7867387	A	G	A	G	0.0167	0.0020004	0.9051	0.901182	0.0033584	0.55	472174	telomere length	0.0036	4.16e-06	7337	glycerol 3-phosphate (G3P)	M15365	0.0029244	21.5134
1909	rs874758	A	G	A	G	-0.0134	-0.00324161	0.1855	0.193615	0.0025907	0.21	472174	telomere length	0.0028	1.433e-06	7337	glycerol 3-phosphate (G3P)	M15365	0.00311187	22.8968
1910	rs10490240	A	G	A	G	0.0078	-2.051e-05	0.8318	0.822496	0.00262537	0.99	472174	telomere length	0.0017	5.172e-06	7345	acetylphosphate	M15488	0.00285796	21.0462
1911	rs10933558	A	G	A	G	-0.0074	0.0038364	0.794	0.801277	0.00250512	0.13	472174	telomere length	0.0017	9.254e-06	7345	acetylphosphate	M15488	0.00257309	18.9429
1912	rs11539202	A	G	A	G	-0.007	-0.00180255	0.6685	0.673353	0.00214548	0.4	472174	telomere length	0.0016	9.773e-06	7345	acetylphosphate	M15488	0.00259917	19.1354
1913	rs11843722	T	C	T	C	0.019	0.00250159	0.9644	0.958737	0.00507564	0.62	472174	telomere length	0.0039	9.473e-07	7345	acetylphosphate	M15488	0.00322096	23.7279
1914	rs12119234	T	C	T	C	0.0095	0.00041415	0.2374	0.227473	0.00244765	0.87	472174	telomere length	0.0018	7.106e-08	7345	acetylphosphate	M15488	0.00377804	27.8474
1915	rs12482635	T	C	T	C	0.0075	-0.00463689	0.2693	0.291205	0.00221362	0.0359998	472174	telomere length	0.0016	5.396e-06	7345	acetylphosphate	M15488	0.00298259	21.9667
1916	rs1493749	A	G	A	G	0.0086	0.0048381	0.17	0.166379	0.00280105	0.0840001	472174	telomere length	0.0019	3.726e-06	7345	acetylphosphate	M15488	0.00278156	20.482
1917	rs2044899	A	C	A	C	0.0074	0.00395145	0.3787	0.36702	0.00208536	0.0580003	472174	telomere length	0.0016	3.537e-06	7345	acetylphosphate	M15488	0.00290381	21.3848
1918	rs2799635	T	C	T	C	0.0089	-0.00225889	0.3644	0.355846	0.00209203	0.28	472174	telomere length	0.0016	1.96e-08	7345	acetylphosphate	M15488	0.00419491	30.933
1919	rs302121	A	T	A	T	0.0094	-0.00123548	0.819	0.799486	0.00254941	0.630001	472174	telomere length	0.0021	8.608e-06	7345	acetylphosphate	M15488	0.00272046	20.0308
1920	rs3904667	A	T	A	T	-0.0078	0.00202358	0.2059	0.20442	0.00247756	0.41	472174	telomere length	0.0017	3.196e-06	7345	acetylphosphate	M15488	0.00285796	21.0462
1921	rs4970834	T	C	T	C	-0.0098	0.00109149	0.1821	0.188616	0.00257126	0.67	472174	telomere length	0.0017	1.06e-08	7345	acetylphosphate	M15488	0.00450404	33.2228
1922	rs7288834	T	G	T	G	-0.0083	-0.00357831	0.3986	0.465491	0.00200733	0.0749998	472174	telomere length	0.0016	1.506e-07	7345	acetylphosphate	M15488	0.00365036	26.9028
1923	rs9811522	A	G	A	G	0.01	-0.00548693	0.174	0.183673	0.00263595	0.0369999	472174	telomere length	0.002	5.733e-07	5583	acetylphosphate	M15488	0.00445792	24.991
1924	rs9818690	T	C	T	C	0.0071	-0.00102875	0.6477	0.658619	0.00210023	0.62	472174	telomere length	0.0016	7.068e-06	7345	acetylphosphate	M15488	0.00267376	19.686
1925	rs9998852	A	G	A	G	0.0076	-0.0025928	0.6611	0.642613	0.00209833	0.22	472174	telomere length	0.0016	2.768e-06	7345	acetylphosphate	M15488	0.00306241	22.5564
1926	rs10111368	A	G	A	G	-0.0041	0.00016559	0.5456	0.541205	0.00203787	0.94	472174	telomere length	0.0009	4.982e-06	7349	carnitine	M15500	0.00281598	20.7474
1927	rs10130689	T	C	T	C	-0.0075	2.395e-05	0.1587	0.159354	0.00273939	0.99	472174	telomere length	0.0017	4.991e-06	7349	carnitine	M15500	0.00264148	19.4584
1928	rs10136635	A	G	A	G	0.0041	0.00174474	0.5453	0.545446	0.00201047	0.39	472174	telomere length	0.0009	6e-06	7349	carnitine	M15500	0.00281598	20.7474
1929	rs10239136	T	C	T	C	0.0044	0.00055184	0.5959	0.58951	0.00204228	0.79	472174	telomere length	0.0009	1.492e-06	7349	carnitine	M15500	0.00324177	23.8947
1930	rs10275028	T	C	T	C	0.0046	0.00307185	0.6522	0.650946	0.00209482	0.14	472174	telomere length	0.0009	4.9e-07	7349	carnitine	M15500	0.0035421	26.1163
1931	rs1028981	A	G	A	G	-0.005	0.00148395	0.385	0.387208	0.00205863	0.47	472174	telomere length	0.001	5.733e-07	5590	carnitine	M15500	0.00445236	24.9911
1932	rs10481187	T	G	T	G	0.0045	-0.00232192	0.3707	0.372625	0.00207118	0.26	472174	telomere length	0.0009	9.685e-07	7349	carnitine	M15500	0.00339029	24.9932
1933	rs10489008	A	C	A	C	0.0045	-0.00052541	0.4897	0.483867	0.00204049	0.8	472174	telomere length	0.0009	4.62e-07	7349	carnitine	M15500	0.00339029	24.9932
1934	rs10784558	T	C	T	C	-0.0048	0.0004971	0.4845	0.488639	0.0020069	0.8	472174	telomere length	0.0009	1.062e-07	7349	carnitine	M15500	0.0038556	28.4367
1935	rs10789970	T	C	T	C	-0.0041	-0.00380479	0.4061	0.412266	0.00203868	0.0619998	472174	telomere length	0.0009	6.632e-06	7349	carnitine	M15500	0.00281598	20.7474
1936	rs10802528	T	G	T	G	-0.0047	-0.00140818	0.4544	0.456163	0.00201641	0.48	472174	telomere length	0.0009	1.954e-07	7349	carnitine	M15500	0.00369721	27.2642
1937	rs10818924	T	C	T	C	-0.0045	0.00192087	0.6254	0.613539	0.00205485	0.35	472174	telomere length	0.0009	6.077e-07	7349	carnitine	M15500	0.00339029	24.9932
1938	rs10820588	T	G	T	G	0.0048	-0.00163169	0.5616	0.554084	0.00201732	0.42	472174	telomere length	0.0009	1.636e-07	7349	carnitine	M15500	0.0038556	28.4367
1939	rs10869018	T	C	T	C	-0.0041	0.0026047	0.5113	0.538242	0.00201936	0.2	472174	telomere length	0.0009	5.196e-06	7349	carnitine	M15500	0.00281598	20.7474
1940	rs10875102	A	G	A	G	-0.0042	0.0015882	0.5422	0.536805	0.0020352	0.44	472174	telomere length	0.0009	4.633e-06	7349	carnitine	M15500	0.00295461	21.7719
1941	rs10920115	T	G	T	G	0.0044	0.00142225	0.5507	0.546857	0.0021237	0.5	472174	telomere length	0.0009	1.638e-06	7349	carnitine	M15500	0.00324177	23.8947
1942	rs11085752	A	C	A	C	-0.004	-4.86e-05	0.5802	0.577967	0.00202082	0.98	472174	telomere length	0.0009	9.537e-06	7349	carnitine	M15500	0.00268066	19.7477
1943	rs11085914	T	G	T	G	-0.0042	-0.00321726	0.5541	0.552289	0.00201731	0.11	472174	telomere length	0.0009	2.878e-06	7349	carnitine	M15500	0.00295461	21.7719
1944	rs1109773	C	G	C	G	0.004	-0.00406947	0.3724	0.374274	0.0020688	0.0490004	472174	telomere length	0.0009	9.026e-06	7349	carnitine	M15500	0.00268066	19.7477
1945	rs1114130	T	C	T	C	-0.0042	0.00141114	0.3401	0.348267	0.00211055	0.5	472174	telomere length	0.0009	4.284e-06	7349	carnitine	M15500	0.00295461	21.7719
1946	rs11183620	A	G	A	G	0.005	-0.00029159	0.4676	0.479388	0.00203422	0.89	472174	telomere length	0.0009	3.003e-08	7349	carnitine	M15500	0.00418222	30.8558
1947	rs11223211	A	G	A	G	0.0047	0.00100329	0.4713	0.47752	0.00200262	0.62	472174	telomere length	0.0009	1.712e-07	7349	carnitine	M15500	0.00369721	27.2642
1948	rs1144963	T	C	T	C	-0.0046	-0.00149205	0.5594	0.564079	0.00204711	0.47	472174	telomere length	0.0009	2.481e-07	7349	carnitine	M15500	0.0035421	26.1163
1949	rs11589858	T	G	T	G	-0.0041	-0.00517948	0.3573	0.347723	0.00210136	0.0140001	472174	telomere length	0.0009	5.262e-06	7349	carnitine	M15500	0.00281598	20.7474
1950	rs11601438	A	G	A	G	-0.0042	0.00209375	0.3912	0.397834	0.00204576	0.31	472174	telomere length	0.0009	2.887e-06	7349	carnitine	M15500	0.00295461	21.7719
1951	rs11620955	A	G	A	G	-0.0051	0.00999949	0.4767	0.481185	0.0020081	6.4e-07	472174	telomere length	0.0009	1.632e-08	7349	carnitine	M15500	0.00435044	32.1024
1952	rs11620973	A	G	A	G	-0.0051	-0.00137762	0.6326	0.625502	0.00209048	0.51	472174	telomere length	0.0009	2.346e-08	7349	carnitine	M15500	0.00435044	32.1024
1953	rs11630130	A	G	A	G	0.0092	0.00097542	0.1395	0.155129	0.00276568	0.719999	472174	telomere length	0.002	5.781e-06	7349	carnitine	M15500	0.00287104	21.1542
1954	rs11630705	C	G	C	G	0.0045	0.0001343	0.407	0.387309	0.00206852	0.95	472174	telomere length	0.0009	5.143e-07	7349	carnitine	M15500	0.00339029	24.9932
1955	rs11707952	A	G	A	G	-0.0046	0.00075384	0.5684	0.572077	0.00201856	0.709999	472174	telomere length	0.0009	3.932e-07	7349	carnitine	M15500	0.0035421	26.1163
1956	rs11915024	T	G	T	G	-0.0044	-0.00237775	0.402	0.421781	0.00202574	0.24	472174	telomere length	0.0009	9.59e-07	7349	carnitine	M15500	0.00324177	23.8947
1957	rs11930385	T	C	T	C	-0.0043	-0.0009431	0.4025	0.414218	0.00205497	0.649999	472174	telomere length	0.0009	2.054e-06	7349	carnitine	M15500	0.00309654	22.8209
1958	rs11942631	A	C	A	C	-0.0182	0.00425101	0.0227	0.027305	0.00625677	0.5	472174	telomere length	0.004	5.552e-06	7349	carnitine	M15500	0.00280914	20.6969
1959	rs12197879	T	C	T	C	-0.0044	0.00034324	0.5976	0.581277	0.00205151	0.87	472174	telomere length	0.0009	1.232e-06	7349	carnitine	M15500	0.00324177	23.8947
1960	rs12201109	A	G	A	G	-0.0045	-0.00072841	0.3703	0.361538	0.00211453	0.73	472174	telomere length	0.0009	1.141e-06	7349	carnitine	M15500	0.00339029	24.9932
1961	rs12215339	T	C	T	C	0.0321	0.00055039	0.9719	0.989761	0.0101906	0.96	472174	telomere length	0.0072	7.504e-06	1759	carnitine	M15500	0.0111738	19.8541
1962	rs12245254	T	C	T	C	0.0043	0.00092194	0.4414	0.433972	0.00202715	0.649999	472174	telomere length	0.0009	1.916e-06	7349	carnitine	M15500	0.00309654	22.8209
1963	rs1225019	A	G	A	G	-0.0043	-0.00367671	0.5791	0.579398	0.00202871	0.0700003	472174	telomere length	0.0009	1.588e-06	7349	carnitine	M15500	0.00309654	22.8209
1964	rs12356193	A	G	A	G	0.0274	-0.00378911	0.8362	0.836743	0.00269869	0.16	472174	telomere length	0.0016	3.686e-63	7349	carnitine	M15500	0.0383742	293.186
1965	rs12417365	T	C	T	C	-0.004	-0.00389235	0.5209	0.534282	0.002008	0.0530005	472174	telomere length	0.0009	7.824e-06	7349	carnitine	M15500	0.00268066	19.7477
1966	rs1246267	A	G	A	G	0.0045	0.0027453	0.591	0.594777	0.00204554	0.18	472174	telomere length	0.0009	1.087e-06	7349	carnitine	M15500	0.00339029	24.9932
1967	rs12484	T	C	T	C	-0.005	0.00049998	0.427	0.424338	0.00202988	0.81	472174	telomere length	0.001	5.733e-07	5590	carnitine	M15500	0.00445236	24.9911
1968	rs1250070	A	G	A	G	-0.0042	0.00145835	0.3913	0.380494	0.00206072	0.48	472174	telomere length	0.0009	8.555e-06	7349	carnitine	M15500	0.00295461	21.7719
1969	rs12503744	A	C	A	C	-0.0336	0.00826575	0.0196	0.029072	0.00634257	0.19	472174	telomere length	0.0073	4.821e-06	1759	carnitine	M15500	0.0119006	21.1611
1970	rs12510909	T	C	T	C	-0.0043	0.0044138	0.5338	0.534763	0.00200301	0.0280001	472174	telomere length	0.0009	1.836e-06	7349	carnitine	M15500	0.00309654	22.8209
1971	rs12607576	T	C	T	C	-0.004	0.0028912	0.5351	0.536542	0.0020125	0.15	472174	telomere length	0.0009	6.667e-06	7349	carnitine	M15500	0.00268066	19.7477
1972	rs12627165	A	G	A	G	0.0044	0.00097326	0.3466	0.351091	0.00209915	0.64	472174	telomere length	0.0009	3.456e-06	7349	carnitine	M15500	0.00324177	23.8947
1973	rs12709393	T	G	T	G	0.0053	-0.00400832	0.6286	0.619724	0.0020817	0.0539995	472174	telomere length	0.0009	6.408e-09	7349	carnitine	M15500	0.00469671	34.6696
1974	rs12725366	A	G	A	G	-0.0041	0.00359484	0.4844	0.454296	0.00200832	0.0729995	472174	telomere length	0.0009	5.549e-06	7349	carnitine	M15500	0.00281598	20.7474
1975	rs12938026	T	C	T	C	0.0046	-0.00387159	0.6104	0.619061	0.00206184	0.0599998	472174	telomere length	0.0009	2.769e-07	7349	carnitine	M15500	0.0035421	26.1163
1976	rs12980652	A	T	A	T	-0.0145	0.00324103	0.0318	0.032116	0.00575436	0.57	472174	telomere length	0.0033	9.45e-06	7349	carnitine	M15500	0.00262024	19.3014
1977	rs13162168	A	G	A	G	-0.0041	0.00097369	0.3813	0.376963	0.00206665	0.64	472174	telomere length	0.0009	6.37e-06	7349	carnitine	M15500	0.00281598	20.7474
1978	rs1317661	A	G	A	G	0.0043	0.00019178	0.4794	0.470641	0.00199988	0.92	472174	telomere length	0.0009	1.864e-06	7349	carnitine	M15500	0.00309654	22.8209
1979	rs13182512	A	T	A	T	-0.005	-0.00149833	0.3806	0.398353	0.00204104	0.46	472174	telomere length	0.0009	3.363e-08	7349	carnitine	M15500	0.00418222	30.8558
1980	rs131919	T	C	T	C	-0.0046	0.0009597	0.3349	0.336637	0.0021452	0.649999	472174	telomere length	0.0009	9.01e-07	7349	carnitine	M15500	0.0035421	26.1163
1981	rs13231650	T	C	T	C	0.0041	-0.00209706	0.4296	0.425762	0.00202837	0.3	472174	telomere length	0.0009	4.778e-06	7349	carnitine	M15500	0.00281598	20.7474
1982	rs13284789	T	C	T	C	0.0079	0.0054677	0.1397	0.137005	0.00295964	0.0649995	472174	telomere length	0.0018	9.193e-06	7349	carnitine	M15500	0.00261423	19.2571
1983	rs1368388	A	G	A	G	-0.0041	-0.00229114	0.4238	0.437282	0.00201386	0.26	472174	telomere length	0.0009	4.618e-06	7349	carnitine	M15500	0.00281598	20.7474
1984	rs140572	A	C	A	C	0.0047	-0.00154892	0.5115	0.491749	0.00202175	0.44	472174	telomere length	0.0009	2.185e-07	7349	carnitine	M15500	0.00369721	27.2642
1985	rs1424937	A	G	A	G	0.0042	-0.00656312	0.4576	0.446511	0.00201991	0.0012	472174	telomere length	0.0009	2.316e-06	7349	carnitine	M15500	0.00295461	21.7719
1986	rs1430435	T	C	T	C	0.0044	-0.00655202	0.4932	0.489323	0.00199837	0.001	472174	telomere length	0.0009	1.259e-06	7349	carnitine	M15500	0.00324177	23.8947
1987	rs1446555	A	C	A	C	0.008	0.00646965	0.9028	0.894442	0.00326077	0.0470002	472174	telomere length	0.0017	3.212e-06	7349	carnitine	M15500	0.00300433	22.1393
1988	rs1466788	A	G	A	G	-0.0074	0.00315702	0.4068	0.409411	0.00203284	0.12	472174	telomere length	0.0009	3.053e-16	7349	carnitine	M15500	0.00911535	67.5865
1989	rs1479614	A	G	A	G	-0.0048	0.00506973	0.6092	0.60467	0.00205468	0.0140001	472174	telomere length	0.0009	9.928e-08	7349	carnitine	M15500	0.0038556	28.4367
1990	rs1482567	T	C	T	C	0.004	0.00308082	0.6212	0.619696	0.00207572	0.14	472174	telomere length	0.0009	9.301e-06	7349	carnitine	M15500	0.00268066	19.7477
1991	rs1507101	A	G	A	G	0.004	-0.00098627	0.5673	0.565383	0.00201945	0.630001	472174	telomere length	0.0009	9.625e-06	7349	carnitine	M15500	0.00268066	19.7477
1992	rs1509657	T	C	T	C	0.0041	0.00088717	0.4602	0.475447	0.00200221	0.66	472174	telomere length	0.0009	6.282e-06	7349	carnitine	M15500	0.00281598	20.7474
1993	rs1537385	T	G	T	G	0.0317	0.00519923	0.9609	0.947801	0.00454115	0.25	472174	telomere length	0.0065	1.188e-06	1759	carnitine	M15500	0.0133411	23.7573
1994	rs1544412	T	C	T	C	-0.0043	-0.00261021	0.3552	0.359653	0.002086	0.21	472174	telomere length	0.0009	2.679e-06	7349	carnitine	M15500	0.00309654	22.8209
1995	rs1544811	A	G	A	G	0.004	-0.0006395	0.4576	0.45325	0.00200917	0.75	472174	telomere length	0.0009	8.988e-06	7349	carnitine	M15500	0.00268066	19.7477
1996	rs1610649	T	C	T	C	-0.0049	0.0131617	0.6073	0.603409	0.00204209	1.2e-10	472174	telomere length	0.0009	7.915e-08	7349	carnitine	M15500	0.00401727	29.6339
1997	rs17065231	T	C	T	C	-0.0092	-0.00424744	0.094	0.089183	0.0035158	0.23	472174	telomere length	0.0017	7.164e-08	7349	carnitine	M15500	0.00396938	29.2792
1998	rs17370344	A	C	A	C	-0.0047	0.00262074	0.6374	0.6471	0.00209674	0.21	472174	telomere length	0.0009	1.659e-07	7349	carnitine	M15500	0.00369721	27.2642
[truncated: 7,549 more rows]

## Sheet: S3 Table
Effect estimates of the associations between 486 blood metabolites and telomere length in MR analyses Abbreviations: CI, confidence interval; BCC, basal cell carcinoma; MR, Mendelian randomization;OR, odds ratio; SNP, single nucleotide polymorphism.
Metabolite ID	Metabolite	method	nsnp	b	Se	pval	lo_ci	up_ci	OR	OR_lci95	OR_uci95	estimate	Q_MR.Egger	Q_df_MR.Egger	Q_pval_MR.Egger	Q_Inverse.variance.weighted	Q_df_Inverse.variance.weighted	Q_pval_Inverse.variance.weighted	egger_intercept	Se	pval	correct_causal_direction	steiger_pval
M00053	glutamine	Inverse variance weighted	6	-0.152731	0.115708	0.186844	-0.379518	0.0740562	0.858361	0.684191	1.07687	0.86 (0.68-1.08)	3.40831	4	0.491956	4.03315	5	0.544653	0.00192257	0.0024322	0.473481	TRUE	3.54727e-41
M00053	glutamine	Weighted median	6	-0.219287	0.150566	0.145276	-0.514396	0.0758217	0.803091	0.597862	1.07877	0.80 (0.60-1.08)
M00053	glutamine	MR Egger	6	-0.372704	0.301379	0.283859	-0.963408	0.217999	0.688869	0.38159	1.24359	0.69 (0.38-1.24)
M00053	glutamine	Simple mode	6	-0.243957	0.251132	0.375949	-0.736175	0.248261	0.783521	0.478942	1.28179	0.78 (0.48-1.28)
M00053	glutamine	Weighted mode	6	-0.319175	0.171953	0.122573	-0.656204	0.0178541	0.726749	0.518817	1.01801	0.73 (0.52-1.02)
M00054	tryptophan	Inverse variance weighted	186	-0.0191322	0.0368463	0.603591	-0.0913509	0.0530865	0.98105	0.912697	1.05452	0.98 (0.91-1.05)	243.501	184	0.00216584	243.954	185	0.00237986	0.000408821	0.000698497	0.559073	TRUE	0
M00054	tryptophan	Weighted median	186	-0.049354	0.0499164	0.322794	-0.14719	0.0484821	0.951844	0.86313	1.04968	0.95 (0.86-1.05)
M00054	tryptophan	MR Egger	186	-0.102089	0.146465	0.48667	-0.389161	0.184983	0.902949	0.677625	1.2032	0.90 (0.68-1.20)
M00054	tryptophan	Simple mode	186	-0.133137	0.150598	0.377813	-0.428309	0.162035	0.875345	0.65161	1.1759	0.88 (0.65-1.18)
M00054	tryptophan	Weighted mode	186	-0.14088	0.122706	0.252405	-0.381384	0.0996235	0.868593	0.682915	1.10475	0.87 (0.68-1.10)
M00059	histidine	Inverse variance weighted	5	0.0172874	0.106991	0.871637	-0.192414	0.226989	1.01744	0.824965	1.25482	1.02 (0.82-1.25)	0.886063	3	0.82879	1.11918	4	0.891218	-0.000992444	0.00205552	0.662266	TRUE	7.49003e-41
M00059	histidine	Weighted median	5	0.017159	0.133048	0.897383	-0.243616	0.277934	1.01731	0.783789	1.3204	1.02 (0.78-1.32)
M00059	histidine	MR Egger	5	0.0693002	0.151829	0.679095	-0.228285	0.366886	1.07176	0.795897	1.44323	1.07 (0.80-1.44)
M00059	histidine	Simple mode	5	0.0598405	0.166275	0.737128	-0.266059	0.38574	1.06167	0.766394	1.4707	1.06 (0.77-1.47)
M00059	histidine	Weighted mode	5	0.0156785	0.158593	0.926006	-0.295164	0.326521	1.0158	0.744409	1.38614	1.02 (0.74-1.39)
M00060	leucine	Inverse variance weighted	197	-0.00631313	0.0323849	0.845439	-0.0697875	0.0571612	0.993707	0.932592	1.05883	0.99 (0.93-1.06)	218.815	195	0.11634	218.985	196	0.124704	0.000178485	0.000457947	0.697147	TRUE	0
M00060	leucine	Weighted median	197	-0.0609098	0.0565002	0.281014	-0.17165	0.0498306	0.940908	0.842274	1.05109	0.94 (0.84-1.05)
M00060	leucine	MR Egger	197	-0.0408891	0.0944635	0.665598	-0.226038	0.144259	0.959936	0.797688	1.15518	0.96 (0.80-1.16)
M00060	leucine	Simple mode	197	-0.0375296	0.139119	0.787623	-0.310202	0.235143	0.963166	0.733299	1.26509	0.96 (0.73-1.27)
M00060	leucine	Weighted mode	197	-0.0816451	0.088878	0.359423	-0.255846	0.0925557	0.921599	0.774261	1.09697	0.92 (0.77-1.10)
M00063	cholesterol	Inverse variance weighted	45	-0.0063816	0.0420831	0.879469	-0.0888645	0.0761013	0.993639	0.91497	1.07907	0.99 (0.91-1.08)	53.5921	43	0.129128	60.1604	44	0.0529256	-0.00227813	0.000992361	0.0266338	TRUE	3.04126e-267
M00063	cholesterol	Weighted median	45	-0.00325493	0.0595166	0.956386	-0.119908	0.113398	0.99675	0.887002	1.12008	1.00 (0.89-1.12)
M00063	cholesterol	MR Egger	45	0.187755	0.093626	0.051243	0.00424788	0.371262	1.20654	1.00426	1.44956	1.21 (1.00-1.45)
M00063	cholesterol	Simple mode	45	-0.0256241	0.127046	0.841088	-0.274634	0.223386	0.974701	0.75985	1.2503	0.97 (0.76-1.25)
M00063	cholesterol	Weighted mode	45	-0.0403483	0.115643	0.728825	-0.267008	0.186311	0.960455	0.765667	1.2048	0.96 (0.77-1.20)
M00064	phenylalanine	Inverse variance weighted	4	0.177602	0.139216	0.202048	-0.09526	0.450465	1.19435	0.909137	1.56904	1.19 (0.91-1.57)	2.06908	2	0.355389	2.44653	3	0.485032	-0.0014374	0.00237971	0.607217	TRUE	1.89257e-31
M00064	phenylalanine	Weighted median	4	0.206105	0.177304	0.245058	-0.141411	0.55362	1.22888	0.868133	1.73954	1.23 (0.87-1.74)
M00064	phenylalanine	MR Egger	4	0.315174	0.268187	0.360879	-0.210473	0.840821	1.3705	0.810201	2.31827	1.37 (0.81-2.32)
M00064	phenylalanine	Simple mode	4	0.188672	0.230911	0.473737	-0.263914	0.641258	1.20764	0.768039	1.89887	1.21 (0.77-1.90)
M00064	phenylalanine	Weighted mode	4	0.238041	0.197991	0.315498	-0.150022	0.626104	1.26876	0.860689	1.87031	1.27 (0.86-1.87)
M00513	creatinine	Inverse variance weighted	22	0.0576774	0.0692214	0.404715	-0.0779966	0.193351	1.05937	0.924968	1.21331	1.06 (0.92-1.21)	26.1488	20	0.160954	27.6201	21	0.151259	-0.00141895	0.00133761	0.301418	TRUE	4.74155e-135
M00513	creatinine	Weighted median	22	0.0488287	0.0914689	0.59346	-0.13045	0.228108	1.05004	0.8777	1.25622	1.05 (0.88-1.26)
M00513	creatinine	MR Egger	22	0.198816	0.149883	0.199631	-0.0949542	0.492586	1.21996	0.909415	1.63654	1.22 (0.91-1.64)
M00513	creatinine	Simple mode	22	-0.121643	0.18238	0.512049	-0.479107	0.235821	0.885464	0.619336	1.26595	0.89 (0.62-1.27)
M00513	creatinine	Weighted mode	22	0.0111954	0.145396	0.939353	-0.27378	0.296171	1.01126	0.760499	1.3447	1.01 (0.76-1.34)
M00527	lactate	Inverse variance weighted	11	0.117298	0.0618687	0.0579714	-0.0039649	0.23856	1.12445	0.996043	1.26942	1.12 (1.00-1.27)	13.8122	9	0.129162	13.9869	10	0.173589	0.000967448	0.00286757	0.743569	TRUE	5.54344e-71
M00527	lactate	Weighted median	11	0.0960509	0.0737431	0.192743	-0.0484855	0.240587	1.10082	0.952671	1.272	1.10 (0.95-1.27)
M00527	lactate	MR Egger	11	0.0547213	0.196476	0.786911	-0.330372	0.439814	1.05625	0.718656	1.55242	1.06 (0.72-1.55)
M00527	lactate	Simple mode	11	0.0731958	0.109766	0.519966	-0.141946	0.288337	1.07594	0.867668	1.33421	1.08 (0.87-1.33)
M00527	lactate	Weighted mode	11	0.0673732	0.0903346	0.472944	-0.109683	0.244429	1.06969	0.896119	1.27689	1.07 (0.90-1.28)
M00542	3-hydroxybutyrate (BHBA)	Inverse variance weighted	10	-0.00422919	0.0103792	0.683665	-0.0245725	0.0161141	0.99578	0.975727	1.01624	1.00 (0.98-1.02)	8.57776	8	0.379157	8.59355	9	0.475606	-0.000164606	0.00135655	0.906413	TRUE	9.19123e-73
M00542	3-hydroxybutyrate (BHBA)	Weighted median	10	-0.00118332	0.0135499	0.930408	-0.0277411	0.0253744	0.998817	0.97264	1.0257	1.00 (0.97-1.03)
M00542	3-hydroxybutyrate (BHBA)	MR Egger	10	-0.00294607	0.0150774	0.849954	-0.0324978	0.0266056	0.997058	0.968025	1.02696	1.00 (0.97-1.03)
M00542	3-hydroxybutyrate (BHBA)	Simple mode	10	-0.00867117	0.02264	0.710607	-0.0530456	0.0357032	0.991366	0.948337	1.03635	0.99 (0.95-1.04)
M00542	3-hydroxybutyrate (BHBA)	Weighted mode	10	-0.0027017	0.0139928	0.851185	-0.0301276	0.0247242	0.997302	0.970322	1.02503	1.00 (0.97-1.03)
M00553	cotinine	Inverse variance weighted	16	0.00177749	0.00500463	0.722462	-0.00803158	0.0115866	1.00178	0.992001	1.01165	1.00 (0.99-1.01)	18.5851	14	0.181418	23.2531	15	0.078912	-0.00278003	0.00148252	0.0817765	TRUE	1.07821e-248
M00553	cotinine	Weighted median	16	0.00817624	0.0056242	0.146013	-0.0028472	0.0191997	1.00821	0.997157	1.01939	1.01 (1.00-1.02)
M00553	cotinine	MR Egger	16	0.0132693	0.00768141	0.106071	-0.00178627	0.0283248	1.01336	0.998215	1.02873	1.01 (1.00-1.03)
M00553	cotinine	Simple mode	16	0.00490561	0.00795775	0.546836	-0.0106916	0.0205028	1.00492	0.989365	1.02071	1.00 (0.99-1.02)
M00553	cotinine	Weighted mode	16	0.00811508	0.00629816	0.217097	-0.00422931	0.0204595	1.00815	0.99578	1.02067	1.01 (1.00-1.02)
M00569	caffeine	Inverse variance weighted	11	0.0198718	0.0135783	0.143331	-0.00674163	0.0464852	1.02007	0.993281	1.04758	1.02 (0.99-1.05)	16.1178	9	0.0644614	17.4341	10	0.0652929	0.00271062	0.00316172	0.413511	TRUE	4.27009e-79
M00569	caffeine	Weighted median	11	0.0259726	0.0156344	0.096664	-0.00467085	0.0566161	1.02631	0.99534	1.05825	1.03 (1.00-1.06)
M00569	caffeine	MR Egger	11	-0.0159179	0.0439556	0.725608	-0.102071	0.0702352	0.984208	0.902965	1.07276	0.98 (0.90-1.07)
M00569	caffeine	Simple mode	11	0.0131673	0.0302722	0.672825	-0.0461662	0.0725009	1.01325	0.954883	1.07519	1.01 (0.95-1.08)
M00569	caffeine	Weighted mode	11	0.0180438	0.0234177	0.458808	-0.0278549	0.0639426	1.01821	0.972529	1.06603	1.02 (0.97-1.07)
M00575	arabinose	Inverse variance weighted	4	-0.0181608	0.0371046	0.624525	-0.0908857	0.0545642	0.982003	0.913122	1.05608	0.98 (0.91-1.06)	0.179364	2	0.914222	0.979077	3	0.806314	-0.00289996	0.00324284	0.465546	TRUE	1.05586e-34
M00575	arabinose	Weighted median	4	-0.00586733	0.0435291	0.892777	-0.0911845	0.0794498	0.99415	0.912849	1.08269	0.99 (0.91-1.08)
M00575	arabinose	MR Egger	4	0.0477675	0.082534	0.621244	-0.113999	0.209534	1.04893	0.892259	1.2331	1.05 (0.89-1.23)
M00575	arabinose	Simple mode	4	-0.011784	0.054755	0.843402	-0.119104	0.0955358	0.988285	0.887716	1.10025	0.99 (0.89-1.10)
M00575	arabinose	Weighted mode	4	-0.00192165	0.0491259	0.971255	-0.0982084	0.0943651	0.99808	0.90646	1.09896	1.00 (0.91-1.10)
M00577	fructose	Inverse variance weighted	3	-0.00287595	0.0643027	0.964326	-0.128909	0.123157	0.997128	0.879054	1.13106	1.00 (0.88-1.13)	1.25257	1	0.263063	1.28226	2	0.526696	-0.000942721	0.00612253	0.90274	TRUE	1.18317e-15
M00577	fructose	Weighted median	3	-0.0168948	0.0829842	0.838674	-0.179544	0.145754	0.983247	0.835651	1.15691	0.98 (0.84-1.16)
M00577	fructose	MR Egger	3	0.0340372	0.250303	0.913958	-0.456556	0.524631	1.03462	0.633461	1.68983	1.03 (0.63-1.69)
M00577	fructose	Simple mode	3	-0.0330892	0.102048	0.776519	-0.233104	0.166925	0.967452	0.792071	1.18167	0.97 (0.79-1.18)
M00577	fructose	Weighted mode	3	-0.036402	0.100256	0.751322	-0.232904	0.1601	0.964253	0.79223	1.17363	0.96 (0.79-1.17)
M00584	mannose	Inverse variance weighted	20	-0.0620139	0.0325328	0.0566247	-0.125778	0.00175038	0.93987	0.88181	1.00175	0.94 (0.88-1.00)	26.0353	18	0.0989527	26.0385	19	0.12912	7.6844e-05	0.0016425	0.9632	TRUE	7.34972e-194
M00584	mannose	Weighted median	20	-0.10032	0.0420846	0.017136	-0.182806	-0.0178345	0.904548	0.83293	0.982324	0.90 (0.83-0.98)
M00584	mannose	MR Egger	20	-0.0648776	0.0697406	0.36454	-0.201569	0.071814	0.937182	0.817447	1.07446	0.94 (0.82-1.07)
M00584	mannose	Simple mode	20	0.00391948	0.0930771	0.96685	-0.178512	0.186351	1.00393	0.836514	1.20484	1.00 (0.84-1.20)
M00584	mannose	Weighted mode	20	-0.0872608	0.0434376	0.0589757	-0.172399	-0.002123	0.916438	0.841644	0.997879	0.92 (0.84-1.00)
M00599	pyruvate	Inverse variance weighted	12	0.0325645	0.0303796	0.283755	-0.0269794	0.0921085	1.0331	0.973381	1.09648	1.03 (0.97-1.10)	4.11011	10	0.942243	4.13645	11	0.965754	-0.000334157	0.00205875	0.874294	TRUE	3.12587e-67
M00599	pyruvate	Weighted median	12	0.0288405	0.0414687	0.486757	-0.0524381	0.110119	1.02926	0.948913	1.11641	1.03 (0.95-1.12)
M00599	pyruvate	MR Egger	12	0.0450955	0.0829658	0.598663	-0.117517	0.207708	1.04613	0.889125	1.23085	1.05 (0.89-1.23)
M00599	pyruvate	Simple mode	12	0.0331685	0.0593957	0.587735	-0.083247	0.149584	1.03372	0.920124	1.16135	1.03 (0.92-1.16)
M00599	pyruvate	Weighted mode	12	0.028957	0.0494756	0.570172	-0.0680151	0.125929	1.02938	0.934246	1.1342	1.03 (0.93-1.13)
M00606	uridine	Inverse variance weighted	17	0.0732683	0.0735984	0.319486	-0.0709845	0.217521	1.07602	0.931476	1.24299	1.08 (0.93-1.24)	22.4017	15	0.0976949	22.6731	16	0.122757	0.000971402	0.00227894	0.675978	TRUE	1.34488e-93
M00606	uridine	Weighted median	17	0.0363789	0.093992	0.698725	-0.147845	0.220603	1.03705	0.862564	1.24683	1.04 (0.86-1.25)
M00606	uridine	MR Egger	17	-0.00712717	0.203181	0.97248	-0.405362	0.391107	0.992898	0.666736	1.47862	0.99 (0.67-1.48)
M00606	uridine	Simple mode	17	-0.0458036	0.153199	0.768802	-0.346073	0.254466	0.95523	0.707461	1.28977	0.96 (0.71-1.29)
M00606	uridine	Weighted mode	17	0.00133356	0.114764	0.990872	-0.223604	0.226271	1.00133	0.799631	1.25392	1.00 (0.80-1.25)
M01105	linoleate (18:2n6)	Inverse variance weighted	16	0.0457299	0.0481385	0.34213	-0.0486216	0.140081	1.04679	0.952541	1.15037	1.05 (0.95-1.15)	7.75475	14	0.901707	16.9958	15	0.319113	0.00688027	0.00226331	0.00882461	TRUE	1.59798e-75
M01105	linoleate (18:2n6)	Weighted median	16	0.0822454	0.0639112	0.198139	-0.0430205	0.207511	1.08572	0.957892	1.23061	1.09 (0.96-1.23)
M01105	linoleate (18:2n6)	MR Egger	16	-0.414215	0.157916	0.020058	-0.72373	-0.1047	0.660859	0.48494	0.900595	0.66 (0.48-0.90)
M01105	linoleate (18:2n6)	Simple mode	16	0.134045	0.114842	0.261345	-0.0910455	0.359136	1.14344	0.912976	1.43209	1.14 (0.91-1.43)
M01105	linoleate (18:2n6)	Weighted mode	16	0.131834	0.117036	0.277678	-0.097556	0.361224	1.14092	0.907052	1.43508	1.14 (0.91-1.44)
M01107	allantoin	Inverse variance weighted	17	-0.0160264	0.0224449	0.475206	-0.0600184	0.0279656	0.984101	0.941747	1.02836	0.98 (0.94-1.03)	15.4785	15	0.41753	21.087	16	0.175191	0.00250965	0.00107649	0.0340919	TRUE	6.14443e-130
M01107	allantoin	Weighted median	17	-0.0525965	0.0290597	0.0703043	-0.109554	0.00436055	0.948763	0.896234	1.00437	0.95 (0.90-1.00)
M01107	allantoin	MR Egger	17	-0.0885079	0.0368922	0.0298777	-0.160817	-0.0161992	0.915296	0.851448	0.983931	0.92 (0.85-0.98)
M01107	allantoin	Simple mode	17	0.107542	0.0668364	0.12716	-0.0234573	0.238541	1.11354	0.976816	1.2694	1.11 (0.98-1.27)
M01107	allantoin	Weighted mode	17	-0.0511574	0.027849	0.0848639	-0.105741	0.00342673	0.950129	0.899657	1.00343	0.95 (0.90-1.00)
M01110	arachidonate (20:4n6)	Inverse variance weighted	20	-0.0305309	0.0300843	0.31018	-0.0894961	0.0284343	0.96993	0.914392	1.02884	0.97 (0.91-1.03)	19.2936	18	0.373955	19.659	19	0.415353	0.000563632	0.000965369	0.566565	TRUE	5.48603e-191
M01110	arachidonate (20:4n6)	Weighted median	20	-0.0401726	0.0398798	0.31377	-0.118337	0.0379917	0.960624	0.888397	1.03872	0.96 (0.89-1.04)
M01110	arachidonate (20:4n6)	MR Egger	20	-0.0548808	0.0517393	0.302844	-0.15629	0.0465282	0.946598	0.855311	1.04763	0.95 (0.86-1.05)
M01110	arachidonate (20:4n6)	Simple mode	20	-0.0339949	0.0731627	0.647464	-0.177394	0.109404	0.966576	0.83745	1.11561	0.97 (0.84-1.12)
M01110	arachidonate (20:4n6)	Weighted mode	20	-0.0391171	0.0383078	0.320022	-0.1142	0.0359663	0.961638	0.892079	1.03662	0.96 (0.89-1.04)
M01114	deoxycholate	Inverse variance weighted	17	-0.0182054	0.0133147	0.171525	-0.0443021	0.00789131	0.981959	0.956665	1.00792	0.98 (0.96-1.01)	12.7416	15	0.62225	13.5075	16	0.635354	0.00132574	0.00151487	0.39529	TRUE	1.10204e-100
M01114	deoxycholate	Weighted median	17	-0.00824102	0.0187045	0.65951	-0.0449019	0.0284199	0.991793	0.956091	1.02883	0.99 (0.96-1.03)
M01114	deoxycholate	MR Egger	17	-0.0421104	0.0303876	0.186074	-0.10167	0.0174493	0.958764	0.903327	1.0176	0.96 (0.90-1.02)
M01114	deoxycholate	Simple mode	17	0.00352992	0.0333825	0.917102	-0.0618997	0.0689596	1.00354	0.939977	1.07139	1.00 (0.94-1.07)
M01114	deoxycholate	Weighted mode	17	0.0028585	0.0337241	0.933503	-0.0632408	0.0689578	1.00286	0.938717	1.07139	1.00 (0.94-1.07)
M01121	margarate (17:0)	Inverse variance weighted	6	-0.0455811	0.0486902	0.349199	-0.141014	0.0498517	0.955442	0.868477	1.05112	0.96 (0.87-1.05)	3.505	4	0.477119	4.67522	5	0.456787	0.00495593	0.00458133	0.340214	TRUE	9.29186e-45
M01121	margarate (17:0)	Weighted median	6	-0.058886	0.0657293	0.370313	-0.187715	0.0699434	0.942814	0.828851	1.07245	0.94 (0.83-1.07)
M01121	margarate (17:0)	MR Egger	6	-0.234359	0.181174	0.265461	-0.58946	0.120742	0.791078	0.554627	1.12833	0.79 (0.55-1.13)
M01121	margarate (17:0)	Simple mode	6	-0.0794981	0.104432	0.480853	-0.284184	0.125188	0.92358	0.752628	1.13336	0.92 (0.75-1.13)
M01121	margarate (17:0)	Weighted mode	6	-0.0695367	0.0871629	0.46119	-0.240376	0.101303	0.932826	0.786332	1.10661	0.93 (0.79-1.11)
M01123	inosine	Inverse variance weighted	11	0.00128788	0.00661541	0.845645	-0.0116783	0.0142541	1.00129	0.98839	1.01436	1.00 (0.99-1.01)	11.2834	9	0.256785	11.2864	10	0.335641	6.91044e-05	0.00139187	0.961487	TRUE	8.31639e-68
M01123	inosine	Weighted median	11	0.0028893	0.00814198	0.722691	-0.013069	0.0188476	1.00289	0.987016	1.01903	1.00 (0.99-1.02)
M01123	inosine	MR Egger	11	0.000944864	0.00981549	0.925421	-0.0182935	0.0201832	1.00095	0.981873	1.02039	1.00 (0.98-1.02)
M01123	inosine	Simple mode	11	-0.000106673	0.0181769	0.995433	-0.0357334	0.03552	0.999893	0.964898	1.03616	1.00 (0.96-1.04)
M01123	inosine	Weighted mode	11	0.00301052	0.00756621	0.699073	-0.0118192	0.0178403	1.00302	0.98825	1.018	1.00 (0.99-1.02)
M01125	isoleucine	Inverse variance weighted	18	-0.0291028	0.0638698	0.648636	-0.154288	0.0960819	0.971317	0.857026	1.10085	0.97 (0.86-1.10)	16.8282	16	0.396798	16.8721	17	0.463062	0.000341819	0.00167233	0.84062	TRUE	1.2203e-112
M01125	isoleucine	Weighted median	18	0.00933728	0.0914436	0.91867	-0.169892	0.188567	1.00938	0.843756	1.20752	1.01 (0.84-1.21)
M01125	isoleucine	MR Egger	18	-0.0581257	0.156372	0.714983	-0.364616	0.248364	0.943531	0.694464	1.28193	0.94 (0.69-1.28)
M01125	isoleucine	Simple mode	18	0.0831815	0.148929	0.583765	-0.20872	0.375083	1.08674	0.811623	1.45511	1.09 (0.81-1.46)
M01125	isoleucine	Weighted mode	18	0.0643389	0.1199	0.598494	-0.170665	0.299343	1.06645	0.843104	1.34897	1.07 (0.84-1.35)
M01284	threonine	Inverse variance weighted	16	0.0326906	0.0547511	0.550456	-0.0746216	0.140003	1.03323	0.928095	1.15028	1.03 (0.93-1.15)	22.5386	14	0.0682037	23.252	15	0.0789336	-0.00200796	0.0030164	0.516433	TRUE	1.58135e-82
M01284	threonine	Weighted median	16	0.0549877	0.0631813	0.384128	-0.0688477	0.178823	1.05653	0.933469	1.19581	1.06 (0.93-1.20)
M01284	threonine	MR Egger	16	0.167761	0.210437	0.438646	-0.244696	0.580218	1.18265	0.782943	1.78643	1.18 (0.78-1.79)
M01284	threonine	Simple mode	16	0.0535876	0.113645	0.644045	-0.169157	0.276333	1.05505	0.844376	1.31829	1.06 (0.84-1.32)
M01284	threonine	Weighted mode	16	0.0481503	0.111802	0.67283	-0.170982	0.267283	1.04933	0.842837	1.30641	1.05 (0.84-1.31)
M01299	tyrosine	Inverse variance weighted	32	0.0628546	0.0459968	0.171782	-0.0272991	0.153008	1.06487	0.97307	1.16533	1.06 (0.97-1.17)	32.4524	30	0.34679	32.453	31	0.395046	3.95087e-05	0.00174675	0.982104	TRUE	5.16769e-203
M01299	tyrosine	Weighted median	32	0.061874	0.0648452	0.339993	-0.0652226	0.188971	1.06383	0.936859	1.20801	1.06 (0.94-1.21)
M01299	tyrosine	MR Egger	32	0.0588914	0.18135	0.747632	-0.296554	0.414336	1.06066	0.743376	1.51337	1.06 (0.74-1.51)
M01299	tyrosine	Simple mode	32	0.00999309	0.118728	0.933464	-0.222714	0.242701	1.01004	0.800343	1.27469	1.01 (0.80-1.27)
M01299	tyrosine	Weighted mode	32	0.0214311	0.101533	0.83421	-0.177573	0.220435	1.02166	0.8373	1.24662	1.02 (0.84-1.25)
M01301	lysine	Inverse variance weighted	21	-0.121788	0.063316	0.0544179	-0.245887	0.00231136	0.885336	0.78201	1.00231	0.89 (0.78-1.00)	16.1049	19	0.650265	19.9179	20	0.463078	0.0067723	0.00346823	0.06575	TRUE	6.20296e-112
M01301	lysine	Weighted median	21	-0.127707	0.0908362	0.159752	-0.305746	0.0503318	0.880111	0.736574	1.05162	0.88 (0.74-1.05)
M01301	lysine	MR Egger	21	-0.857704	0.382158	0.0369133	-1.60673	-0.108674	0.424135	0.200541	0.897023	0.42 (0.20-0.90)
M01301	lysine	Simple mode	21	-0.119141	0.164234	0.476589	-0.441041	0.202758	0.887682	0.643367	1.22478	0.89 (0.64-1.22)
M01301	lysine	Weighted mode	21	-0.178769	0.136722	0.205861	-0.446744	0.089205	0.836299	0.639708	1.0933	0.84 (0.64-1.09)
M01302	methionine	Inverse variance weighted	20	0.0405872	0.0806092	0.614609	-0.117407	0.198581	1.04142	0.889223	1.21967	1.04 (0.89-1.22)	21.1511	18	0.271861	22.0149	19	0.283516	-0.00204595	0.00238622	0.402495	TRUE	1.85743e-104
M01302	methionine	Weighted median	20	0.0848756	0.110094	0.440742	-0.130908	0.300659	1.08858	0.877299	1.35075	1.09 (0.88-1.35)
M01302	methionine	MR Egger	20	0.265041	0.274081	0.34635	-0.272158	0.802241	1.30348	0.761734	2.23053	1.30 (0.76-2.23)
M01302	methionine	Simple mode	20	0.0953565	0.190365	0.622186	-0.27776	0.468473	1.10005	0.757479	1.59755	1.10 (0.76-1.60)
M01302	methionine	Weighted mode	20	0.135731	0.168916	0.431598	-0.195343	0.466806	1.14537	0.822552	1.59489	1.15 (0.82-1.59)
M01303	malate	Inverse variance weighted	16	-0.0214037	0.0375224	0.56839	-0.0949475	0.0521402	0.978824	0.909421	1.05352	0.98 (0.91-1.05)	16.4176	14	0.288545	16.5354	15	0.347388	-0.000453695	0.00143127	0.755931	TRUE	2.61334e-91
M01303	malate	Weighted median	16	0.0118124	0.0533926	0.824907	-0.092837	0.116462	1.01188	0.911342	1.12351	1.01 (0.91-1.12)
M01303	malate	MR Egger	16	0.00292879	0.0859656	0.973303	-0.165564	0.171421	1.00293	0.847416	1.18699	1.00 (0.85-1.19)
M01303	malate	Simple mode	16	0.0348186	0.0769862	0.657546	-0.116074	0.185711	1.03543	0.890409	1.20407	1.04 (0.89-1.20)
M01303	malate	Weighted mode	16	0.0210361	0.057644	0.720257	-0.0919461	0.134018	1.02126	0.912154	1.14341	1.02 (0.91-1.14)
M01336	palmitate (16:0)	Inverse variance weighted	27	-0.0584722	0.0479035	0.222228	-0.152363	0.0354186	0.943204	0.858676	1.03605	0.94 (0.86-1.04)	33.1988	25	0.126172	33.887	26	0.137894	0.000958912	0.00133206	0.478281	TRUE	7.06664e-144
M01336	palmitate (16:0)	Weighted median	27	-0.101887	0.0611393	0.0956193	-0.22172	0.017946	0.903132	0.80114	1.01811	0.90 (0.80-1.02)
M01336	palmitate (16:0)	MR Egger	27	-0.138649	0.12142	0.264317	-0.376633	0.0993344	0.870533	0.686168	1.10444	0.87 (0.69-1.10)
M01336	palmitate (16:0)	Simple mode	27	-0.15996	0.119903	0.193747	-0.394969	0.0750497	0.852178	0.673701	1.07794	0.85 (0.67-1.08)
M01336	palmitate (16:0)	Weighted mode	27	-0.178879	0.111864	0.121886	-0.398131	0.0403738	0.836207	0.671574	1.0412	0.84 (0.67-1.04)
M01356	nonadecanoate (19:0)	Inverse variance weighted	15	-0.00969609	0.0344166	0.778153	-0.0771526	0.0577605	0.990351	0.925749	1.05946	0.99 (0.93-1.06)	16.3346	13	0.231534	16.9011	14	0.261486	-0.00102269	0.00152304	0.51367	TRUE	4.70815e-104
M01356	nonadecanoate (19:0)	Weighted median	15	-0.0185266	0.0459928	0.687084	-0.108672	0.0716193	0.981644	0.897024	1.07425	0.98 (0.90-1.07)
M01356	nonadecanoate (19:0)	MR Egger	15	0.0279584	0.0661624	0.679513	-0.10172	0.157637	1.02835	0.903282	1.17074	1.03 (0.90-1.17)
M01356	nonadecanoate (19:0)	Simple mode	15	-0.0387172	0.0746075	0.611905	-0.184948	0.107513	0.962023	0.831148	1.11351	0.96 (0.83-1.11)
M01356	nonadecanoate (19:0)	Weighted mode	15	-0.0245523	0.0527238	0.648608	-0.127891	0.0787864	0.975747	0.879949	1.08197	0.98 (0.88-1.08)
M01358	stearate (18:0)	Inverse variance weighted	41	-0.066019	0.0332451	0.0470529	-0.131179	-0.000858503	0.936113	0.87706	0.999142	0.94 (0.88-1.00)	39.8105	39	0.433845	40.1716	40	0.462654	0.000528631	0.000888893	0.555474	TRUE	2.14798e-255
M01358	stearate (18:0)	Weighted median	41	-0.0544805	0.0471513	0.247911	-0.146897	0.0379361	0.946977	0.863383	1.03866	0.95 (0.86-1.04)
M01358	stearate (18:0)	MR Egger	41	-0.109975	0.0811566	0.183184	-0.269042	0.0490919	0.895857	0.764111	1.05032	0.90 (0.76-1.05)
M01358	stearate (18:0)	Simple mode	41	0.0242168	0.0859023	0.779466	-0.144152	0.192585	1.02451	0.865756	1.21238	1.02 (0.87-1.21)
M01358	stearate (18:0)	Weighted mode	41	-0.0331964	0.0721993	0.648158	-0.174707	0.108314	0.967349	0.839703	1.1144	0.97 (0.84-1.11)
M01359	oleate (18:1n9)	Inverse variance weighted	20	0.0259631	0.0501904	0.604952	-0.07241	0.124336	1.0263	0.930149	1.1324	1.03 (0.93-1.13)	26.8113	18	0.0826034	27.0171	19	0.104255	-0.000957206	0.00257505	0.714438	TRUE	3.47667e-95
M01359	oleate (18:1n9)	Weighted median	20	0.0309422	0.0607731	0.610652	-0.0881732	0.150058	1.03143	0.915602	1.1619	1.03 (0.92-1.16)
M01359	oleate (18:1n9)	MR Egger	20	0.0908526	0.181965	0.623625	-0.265799	0.447504	1.09511	0.766594	1.5644	1.10 (0.77-1.56)
M01359	oleate (18:1n9)	Simple mode	20	0.0397762	0.106713	0.713467	-0.169381	0.248933	1.04058	0.844187	1.28266	1.04 (0.84-1.28)
M01359	oleate (18:1n9)	Weighted mode	20	0.028106	0.101959	0.785786	-0.171734	0.227946	1.0285	0.842203	1.25602	1.03 (0.84-1.26)
M01361	pentadecanoate (15:0)	Inverse variance weighted	19	-0.0100391	0.0415876	0.809249	-0.0915508	0.0714727	0.990011	0.912515	1.07409	0.99 (0.91-1.07)	21.9155	17	0.187989	22.5658	18	0.207832	0.00126006	0.00177422	0.487208	TRUE	8.41634e-102
M01361	pentadecanoate (15:0)	Weighted median	19	0.0151299	0.0561603	0.787618	-0.0949444	0.125204	1.01524	0.909424	1.13338	1.02 (0.91-1.13)
M01361	pentadecanoate (15:0)	MR Egger	19	-0.0825088	0.110412	0.465107	-0.298917	0.133899	0.920803	0.741621	1.14328	0.92 (0.74-1.14)
M01361	pentadecanoate (15:0)	Simple mode	19	0.0599531	0.0981628	0.549	-0.132446	0.252352	1.06179	0.87595	1.28705	1.06 (0.88-1.29)
M01361	pentadecanoate (15:0)	Weighted mode	19	0.0240039	0.0798184	0.767065	-0.13244	0.180448	1.02429	0.875955	1.19775	1.02 (0.88-1.20)
M01365	myristate (14:0)	Inverse variance weighted	23	0.00338813	0.0329481	0.918096	-0.0611901	0.0679664	1.00339	0.940644	1.07033	1.00 (0.94-1.07)	25.3566	21	0.232051	27.0162	22	0.210613	-0.00139722	0.00119179	0.254176	TRUE	1.87955e-137
M01365	myristate (14:0)	Weighted median	23	0.0361218	0.0459852	0.432154	-0.0540091	0.126253	1.03678	0.947423	1.13457	1.04 (0.95-1.13)
M01365	myristate (14:0)	MR Egger	23	0.0652669	0.0620743	0.30501	-0.0563988	0.186932	1.06744	0.945162	1.20555	1.07 (0.95-1.21)
M01365	myristate (14:0)	Simple mode	23	0.115988	0.0818547	0.17049	-0.0444472	0.276423	1.12298	0.956526	1.31841	1.12 (0.96-1.32)
M01365	myristate (14:0)	Weighted mode	23	0.07638	0.0594878	0.212514	-0.0402162	0.192976	1.07937	0.960582	1.21285	1.08 (0.96-1.21)
M01444	pipecolate	Inverse variance weighted	16	-0.0546267	0.0288511	0.0583042	-0.111175	0.00192138	0.946839	0.894782	1.00192	0.95 (0.89-1.00)	20.1559	14	0.125302	20.9552	15	0.138266	0.00142302	0.00190982	0.468532	TRUE	1.32175e-109
M01444	pipecolate	Weighted median	16	-0.0505933	0.0376567	0.179097	-0.1244	0.0232138	0.950665	0.883026	1.02349	0.95 (0.88-1.02)
M01444	pipecolate	MR Egger	16	-0.103713	0.0720961	0.172259	-0.245022	0.0375949	0.901484	0.782687	1.03831	0.90 (0.78-1.04)
M01444	pipecolate	Simple mode	16	-0.0239072	0.0633501	0.711175	-0.148073	0.100259	0.976376	0.862368	1.10546	0.98 (0.86-1.11)
M01444	pipecolate	Weighted mode	16	-0.0795026	0.0627201	0.224273	-0.202434	0.0434287	0.923576	0.81674	1.04439	0.92 (0.82-1.04)
M01493	ornithine	Inverse variance weighted	10	0.0415922	0.0533207	0.435368	-0.0629164	0.146101	1.04247	0.939022	1.15731	1.04 (0.94-1.16)	1.73807	8	0.988016	3.10237	9	0.960097	-0.00277975	0.00237985	0.276422	TRUE	2.42031e-60
M01493	ornithine	Weighted median	10	0.0793378	0.0693602	0.252685	-0.0566082	0.215284	1.08257	0.944964	1.24021	1.08 (0.94-1.24)
M01493	ornithine	MR Egger	10	0.218165	0.160299	0.210615	-0.0960212	0.532351	1.24379	0.908445	1.70293	1.24 (0.91-1.70)
M01493	ornithine	Simple mode	10	-0.0747085	0.109185	0.511058	-0.288711	0.139294	0.928014	0.749229	1.14946	0.93 (0.75-1.15)
M01493	ornithine	Weighted mode	10	0.109962	0.0934349	0.269427	-0.0731701	0.293095	1.11624	0.929443	1.34057	1.12 (0.93-1.34)
M01494	5-oxoproline	Inverse variance weighted	20	0.102185	0.0608194	0.092931	-0.0170212	0.221391	1.10759	0.983123	1.24781	1.11 (0.98-1.25)	22.2368	18	0.221643	22.3915	19	0.265209	0.000834028	0.00235692	0.727553	TRUE	5.27795e-205
M01494	5-oxoproline	Weighted median	20	0.140317	0.0852337	0.0997106	-0.0267414	0.307375	1.15064	0.973613	1.35985	1.15 (0.97-1.36)
M01494	5-oxoproline	MR Egger	20	0.0309387	0.210748	0.884918	-0.382127	0.444004	1.03142	0.682409	1.55894	1.03 (0.68-1.56)
M01494	5-oxoproline	Simple mode	20	0.275048	0.179324	0.141561	-0.076427	0.626524	1.31659	0.926421	1.8711	1.32 (0.93-1.87)
M01494	5-oxoproline	Weighted mode	20	0.290935	0.184426	0.131181	-0.0705394	0.65241	1.33768	0.931891	1.92016	1.34 (0.93-1.92)
M01508	pantothenate	Inverse variance weighted	24	0.05723	0.0345289	0.0974276	-0.0104466	0.124907	1.0589	0.989608	1.13304	1.06 (0.99-1.13)	33.2547	22	0.0583792	33.353	23	0.0751107	-0.000327856	0.00128621	0.801167	TRUE	3.49549e-148
M01508	pantothenate	Weighted median	24	0.119261	0.044205	0.00697777	0.032619	0.205903	1.12666	1.03316	1.22863	1.13 (1.03-1.23)
M01508	pantothenate	MR Egger	24	0.0731841	0.0718342	0.319376	-0.0676109	0.213979	1.07593	0.934624	1.2386	1.08 (0.93-1.24)
M01508	pantothenate	Simple mode	24	0.154929	0.0837678	0.0772775	-0.0092559	0.319114	1.16758	0.990787	1.37591	1.17 (0.99-1.38)
M01508	pantothenate	Weighted mode	24	0.154929	0.0771857	0.0566173	0.0036451	0.306213	1.16758	1.00365	1.35827	1.17 (1.00-1.36)
M01515	salicylate	Inverse variance weighted	18	0.00274017	0.00334798	0.413098	-0.00382188	0.00930221	1.00274	0.996185	1.00935	1.00 (1.00-1.01)	22.0382	16	0.141962	28.3135	17	0.0414056	0.00244703	0.00114644	0.0486229	TRUE	2.09948e-194
M01515	salicylate	Weighted median	18	0.0049372	0.0039195	0.207796	-0.00274502	0.0126194	1.00495	0.997259	1.0127	1.00 (1.00-1.01)
M01515	salicylate	MR Egger	18	-0.00294689	0.00404586	0.476912	-0.0108768	0.00498299	0.997057	0.989182	1.005	1.00 (0.99-1.00)
M01515	salicylate	Simple mode	18	0.000109583	0.00566403	0.984789	-0.0109919	0.0112111	1.00011	0.989068	1.01127	1.00 (0.99-1.01)
M01515	salicylate	Weighted mode	18	0.00391041	0.00367135	0.301719	-0.00328544	0.0111063	1.00392	0.99672	1.01117	1.00 (1.00-1.01)
M01558	4-acetamidobutanoate	Inverse variance weighted	34	0.0185689	0.0413925	0.653716	-0.0625604	0.0996982	1.01874	0.939356	1.10484	1.02 (0.94-1.10)	42.3246	32	0.104812	42.5489	33	0.12336	0.000453809	0.00110201	0.683232	TRUE	3.11179e-234
M01558	4-acetamidobutanoate	Weighted median	34	0.0528234	0.0580267	0.362649	-0.0609089	0.166556	1.05424	0.940909	1.18123	1.05 (0.94-1.18)
M01558	4-acetamidobutanoate	MR Egger	34	-0.0188942	0.100169	0.851579	-0.215225	0.177437	0.981283	0.80636	1.19415	0.98 (0.81-1.19)
M01558	4-acetamidobutanoate	Simple mode	34	-0.03644	0.107802	0.737483	-0.247731	0.174851	0.964216	0.78057	1.19107	0.96 (0.78-1.19)
M01558	4-acetamidobutanoate	Weighted mode	34	0.0527774	0.0767361	0.496399	-0.0976253	0.20318	1.05419	0.906989	1.22529	1.05 (0.91-1.23)
M01561	alpha-tocopherol	Inverse variance weighted	11	0.0106312	0.0370917	0.774405	-0.0620685	0.0833308	1.01069	0.939819	1.0869	1.01 (0.94-1.09)	11.3334	9	0.253546	11.4696	10	0.322122	0.000820724	0.00249584	0.749801	TRUE	7.75335e-80
M01561	alpha-tocopherol	Weighted median	11	-0.0277034	0.0505837	0.583915	-0.126847	0.0714406	0.972677	0.880868	1.07405	0.97 (0.88-1.07)
M01561	alpha-tocopherol	MR Egger	11	-0.0168376	0.0921317	0.85904	-0.197416	0.163741	0.983303	0.820849	1.17791	0.98 (0.82-1.18)
M01561	alpha-tocopherol	Simple mode	11	-0.0277399	0.0880371	0.759168	-0.200293	0.144813	0.972641	0.818491	1.15582	0.97 (0.82-1.16)
M01561	alpha-tocopherol	Weighted mode	11	-0.0298578	0.0961752	0.762591	-0.218361	0.158646	0.970584	0.803835	1.17192	0.97 (0.80-1.17)
M01564	citrate	Inverse variance weighted	44	0.0672021	0.0358699	0.0610002	-0.00310296	0.137507	1.06951	0.996902	1.14741	1.07 (1.00-1.15)	50.5154	42	0.172458	50.5166	43	0.200851	-3.34568e-05	0.00103592	0.974388	TRUE	6.86548e-250
M01564	citrate	Weighted median	44	0.013755	0.0497276	0.782081	-0.083711	0.111221	1.01385	0.919697	1.11764	1.01 (0.92-1.12)
M01564	citrate	MR Egger	44	0.0701521	0.098288	0.479336	-0.122492	0.262797	1.07267	0.884713	1.30056	1.07 (0.88-1.30)
M01564	citrate	Simple mode	44	-0.0094151	0.100249	0.925611	-0.205903	0.187073	0.990629	0.813912	1.20572	0.99 (0.81-1.21)
M01564	citrate	Weighted mode	44	-0.0094151	0.0792139	0.905943	-0.164674	0.145844	0.990629	0.84817	1.15702	0.99 (0.85-1.16)
M01572	glycerate	Inverse variance weighted	16	0.115473	0.0491846	0.0188873	0.0190712	0.211875	1.1224	1.01925	1.23599	1.12 (1.02-1.24)	18.6292	14	0.179608	18.6295	15	0.231019	-3.59579e-05	0.00249959	0.988725	TRUE	5.66202e-74
M01572	glycerate	Weighted median	16	0.137927	0.065443	0.0350664	0.00965882	0.266195	1.14789	1.00971	1.30499	1.15 (1.01-1.30)
M01572	glycerate	MR Egger	16	0.117823	0.171139	0.502409	-0.217609	0.453256	1.12505	0.80444	1.57343	1.13 (0.80-1.57)
M01572	glycerate	Simple mode	16	0.12893	0.11734	0.289191	-0.101056	0.358916	1.13761	0.903882	1.43178	1.14 (0.90-1.43)
M01572	glycerate	Weighted mode	16	0.121178	0.109311	0.285078	-0.093072	0.335428	1.12883	0.911128	1.39854	1.13 (0.91-1.40)
M01573	guanosine	Inverse variance weighted	12	0.00454537	0.0201152	0.821227	-0.0348805	0.0439712	1.00456	0.965721	1.04495	1.00 (0.97-1.04)	15.8678	10	0.103479	16.8403	11	0.112688	0.00243938	0.00311593	0.451842	TRUE	4.84068e-61
M01573	guanosine	Weighted median	12	0.0245202	0.0229137	0.284569	-0.0203906	0.0694311	1.02482	0.979816	1.0719	1.02 (0.98-1.07)
M01573	guanosine	MR Egger	12	-0.0386723	0.05888	0.526136	-0.154077	0.0767324	0.962066	0.857206	1.07975	0.96 (0.86-1.08)
M01573	guanosine	Simple mode	12	0.0385043	0.044791	0.40833	-0.0492861	0.126295	1.03926	0.951909	1.13462	1.04 (0.95-1.13)
M01573	guanosine	Weighted mode	12	0.0393705	0.0465636	0.415833	-0.0518942	0.130635	1.04016	0.949429	1.13955	1.04 (0.95-1.14)
M01585	N-acetylalanine	Inverse variance weighted	20	-0.0947665	0.0890881	0.287447	-0.269379	0.0798462	0.909585	0.763854	1.08312	0.91 (0.76-1.08)	29.5256	18	0.0423215	29.854	19	0.0536855	0.00560439	0.0125253	0.659891	TRUE	1.16128e-94
M01585	N-acetylalanine	Weighted median	20	-0.0814448	0.110946	0.46289	-0.298898	0.136009	0.921784	0.741635	1.14569	0.92 (0.74-1.15)
M01585	N-acetylalanine	MR Egger	20	-0.780281	1.53476	0.617343	-3.78841	2.22785	0.458277	0.0226315	9.2799	0.46 (0.02-9.28)
M01585	N-acetylalanine	Simple mode	20	-0.060855	0.231459	0.795443	-0.514515	0.392805	0.94096	0.597791	1.48113	0.94 (0.60-1.48)
M01585	N-acetylalanine	Weighted mode	20	-0.0363833	0.189084	0.849456	-0.406987	0.334221	0.964271	0.665653	1.39685	0.96 (0.67-1.40)
M01604	urate	Inverse variance weighted	20	-0.138087	0.0953616	0.147606	-0.324996	0.0488215	0.871023	0.72253	1.05003	0.87 (0.72-1.05)	44.4652	18	0.00049483	45.809	19	0.000527444	0.00257876	0.00349641	0.470297	TRUE	8.32853e-105
M01604	urate	Weighted median	20	-0.0806154	0.105263	0.443768	-0.286932	0.125701	0.922548	0.750563	1.13394	0.92 (0.75-1.13)
M01604	urate	MR Egger	20	-0.383678	0.346693	0.283003	-1.0632	0.29584	0.681351	0.34535	1.34425	0.68 (0.35-1.34)
M01604	urate	Simple mode	20	-0.146039	0.215244	0.505646	-0.567917	0.275838	0.864124	0.566705	1.31763	0.86 (0.57-1.32)
M01604	urate	Weighted mode	20	-0.0700508	0.175917	0.694919	-0.414848	0.274747	0.932346	0.66044	1.3162	0.93 (0.66-1.32)
M01605	ursodeoxycholate	Inverse variance weighted	11	0.0246264	0.0138649	0.0757048	-0.00254878	0.0518016	1.02493	0.997454	1.05317	1.02 (1.00-1.05)	4.4561	9	0.878916	5.59839	10	0.847802	0.00177617	0.00166187	0.312997	TRUE	2.20237e-92
M01605	ursodeoxycholate	Weighted median	11	0.0152407	0.0175871	0.38617	-0.01923	0.0497115	1.01536	0.980954	1.05097	1.02 (0.98-1.05)
M01605	ursodeoxycholate	MR Egger	11	-0.00390435	0.0300807	0.899583	-0.0628625	0.0550538	0.996103	0.939073	1.0566	1.00 (0.94-1.06)
M01605	ursodeoxycholate	Simple mode	11	0.0118086	0.0245936	0.641453	-0.036395	0.0600121	1.01188	0.964259	1.06185	1.01 (0.96-1.06)
M01605	ursodeoxycholate	Weighted mode	11	0.0118086	0.0208189	0.583083	-0.0289964	0.0526135	1.01188	0.97142	1.05402	1.01 (0.97-1.05)
M01638	arginine	Inverse variance weighted	19	0.0193339	0.0371468	0.602733	-0.0534738	0.0921416	1.01952	0.947931	1.09652	1.02 (0.95-1.10)	10.5312	17	0.879873	15.6382	18	0.617782	0.00364375	0.00161237	0.0372465	TRUE	3.61941e-125
M01638	arginine	Weighted median	19	-0.0430908	0.0494808	0.383832	-0.140073	0.0538917	0.957824	0.869295	1.05537	0.96 (0.87-1.06)
M01638	arginine	MR Egger	19	-0.223609	0.11374	0.065852	-0.446538	-0.000678735	0.799628	0.639839	0.999321	0.80 (0.64-1.00)
M01638	arginine	Simple mode	19	-0.0618656	0.0938457	0.518096	-0.245803	0.122072	0.940009	0.782076	1.12984	0.94 (0.78-1.13)
M01638	arginine	Weighted mode	19	-0.0639077	0.080065	0.435161	-0.220835	0.0930197	0.938092	0.801849	1.09748	0.94 (0.80-1.10)
M01640	ascorbate (Vitamin C)	Inverse variance weighted	13	-0.00399835	0.00807913	0.620672	-0.0198334	0.0118367	0.99601	0.980362	1.01191	1.00 (0.98-1.01)	18.4422	11	0.0718714	19.8292	12	0.0703866	-0.001483	0.00163046	0.382551	TRUE	1.28446e-90
M01640	ascorbate (Vitamin C)	Weighted median	13	-0.000354991	0.00833697	0.966036	-0.0166954	0.0159855	0.999645	0.983443	1.01611	1.00 (0.98-1.02)
M01640	ascorbate (Vitamin C)	MR Egger	13	0.006924	0.0145061	0.642479	-0.0215079	0.0353559	1.00695	0.978722	1.03599	1.01 (0.98-1.04)
M01640	ascorbate (Vitamin C)	Simple mode	13	-0.00369508	0.0167348	0.828959	-0.0364954	0.0291052	0.996312	0.964163	1.02953	1.00 (0.96-1.03)
M01640	ascorbate (Vitamin C)	Weighted mode	13	-0.000653501	0.00774796	0.934173	-0.0158395	0.0145325	0.999347	0.984285	1.01464	1.00 (0.98-1.01)
M01642	#N/A	Inverse variance weighted	30	0.029212	0.040508	0.470823	-0.0501837	0.108608	1.02964	0.951055	1.11472	1.03 (0.95-1.11)	28.3259	28	0.447284	28.9444	29	0.467966	0.000734441	0.000939283	0.440826	TRUE	0
M01642	#N/A	Weighted median	30	-0.0163686	0.0580492	0.77796	-0.130145	0.0974077	0.983765	0.877968	1.10231	0.98 (0.88-1.10)
M01642	#N/A	MR Egger	30	-0.0313822	0.0875522	0.722702	-0.202985	0.14022	0.969105	0.816291	1.15053	0.97 (0.82-1.15)
M01642	#N/A	Simple mode	30	-0.0418912	0.106025	0.695657	-0.249701	0.165919	0.958974	0.779034	1.18048	0.96 (0.78-1.18)
M01642	#N/A	Weighted mode	30	-0.0482842	0.0862961	0.580105	-0.217424	0.120856	0.952863	0.804588	1.12846	0.95 (0.80-1.13)
M01644	heptanoate (7:0)	Inverse variance weighted	35	0.0216661	0.0378495	0.567032	-0.0525189	0.0958512	1.0219	0.948836	1.1006	1.02 (0.95-1.10)	39.5448	33	0.200825	39.9294	34	0.223362	-0.000694751	0.00122637	0.574879	TRUE	1.67529e-197
M01644	heptanoate (7:0)	Weighted median	35	0.0253219	0.052916	0.632274	-0.0783935	0.129037	1.02565	0.924601	1.13773	1.03 (0.92-1.14)
M01644	heptanoate (7:0)	MR Egger	35	0.0841385	0.116715	0.476056	-0.144624	0.3129	1.08778	0.865348	1.36739	1.09 (0.87-1.37)
M01644	heptanoate (7:0)	Simple mode	35	-0.0754367	0.121563	0.53903	-0.313701	0.162827	0.927338	0.730738	1.17683	0.93 (0.73-1.18)
M01644	heptanoate (7:0)	Weighted mode	35	-0.0668761	0.0975358	0.497579	-0.258046	0.124294	0.935311	0.772559	1.13235	0.94 (0.77-1.13)
M01645	laurate (12:0)	Inverse variance weighted	38	-0.0120055	0.0341073	0.724844	-0.0788557	0.0548448	0.988066	0.924173	1.05638	0.99 (0.92-1.06)	38.7857	36	0.34518	40.9843	37	0.299986	0.00127308	0.000891172	0.161755	TRUE	2.8163e-235
M01645	laurate (12:0)	Weighted median	38	-0.0217341	0.0510028	0.67001	-0.1217	0.0782315	0.9785	0.885414	1.08137	0.98 (0.89-1.08)
M01645	laurate (12:0)	MR Egger	38	-0.111859	0.0775715	0.157942	-0.263899	0.040181	0.89417	0.768051	1.041	0.89 (0.77-1.04)
M01645	laurate (12:0)	Simple mode	38	0.0127977	0.103389	0.902158	-0.189845	0.21544	1.01288	0.827087	1.24041	1.01 (0.83-1.24)
M01645	laurate (12:0)	Weighted mode	38	0.00327995	0.0735328	0.964662	-0.140844	0.147404	1.00329	0.868625	1.15882	1.00 (0.87-1.16)
M01649	valine	Inverse variance weighted	6	-0.0813787	0.0954425	0.393856	-0.268446	0.105689	0.921845	0.764567	1.11148	0.92 (0.76-1.11)	7.54898	4	0.109569	8.08877	5	0.151411	-0.0010056	0.00188032	0.62113	TRUE	9.35368e-50
M01649	valine	Weighted median	6	-0.105109	0.0939221	0.263093	-0.289197	0.0789782	0.900226	0.748865	1.08218	0.90 (0.75-1.08)
M01649	valine	MR Egger	6	-0.0331633	0.136948	0.820565	-0.301581	0.235254	0.967381	0.739648	1.26523	0.97 (0.74-1.27)
M01649	valine	Simple mode	6	-0.0892052	0.152521	0.58403	-0.388146	0.209735	0.914658	0.678314	1.23335	0.91 (0.68-1.23)
M01649	valine	Weighted mode	6	-0.0892052	0.0959254	0.395083	-0.277219	0.0988087	0.914658	0.757888	1.10386	0.91 (0.76-1.10)
M01670	urea	Inverse variance weighted	13	-0.0448125	0.0491184	0.361592	-0.141085	0.0514596	0.956177	0.868416	1.05281	0.96 (0.87-1.05)	8.47166	11	0.670534	8.5332	12	0.742199	-0.000531911	0.00214403	0.808636	TRUE	4.04497e-71
M01670	urea	Weighted median	13	-0.0160223	0.0669239	0.810788	-0.147193	0.115149	0.984105	0.863127	1.12204	0.98 (0.86-1.12)
M01670	urea	MR Egger	13	-0.0128436	0.137905	0.927472	-0.283137	0.25745	0.987238	0.753417	1.29363	0.99 (0.75-1.29)
M01670	urea	Simple mode	13	0.00605736	0.109872	0.956941	-0.209291	0.221406	1.00608	0.811159	1.24783	1.01 (0.81-1.25)
M01670	urea	Weighted mode	13	0.00147687	0.0868046	0.986705	-0.16866	0.171614	1.00148	0.844796	1.18722	1.00 (0.84-1.19)
M01712	cortisol	Inverse variance weighted	13	-0.0414167	0.0309919	0.181428	-0.102161	0.0193275	0.959429	0.902884	1.01952	0.96 (0.90-1.02)	6.74074	11	0.819674	7.32567	12	0.835363	-0.00120079	0.00157005	0.460478	TRUE	4.49782e-97
M01712	cortisol	Weighted median	13	-0.02112	0.0424551	0.618861	-0.104332	0.0620921	0.979102	0.900926	1.06406	0.98 (0.90-1.06)
M01712	cortisol	MR Egger	13	0.00793207	0.0715812	0.913761	-0.132367	0.148231	1.00796	0.876019	1.15978	1.01 (0.88-1.16)
M01712	cortisol	Simple mode	13	-0.00676265	0.0628858	0.916139	-0.130019	0.116494	0.99326	0.878079	1.12355	0.99 (0.88-1.12)
M01712	cortisol	Weighted mode	13	-0.00784473	0.0592779	0.89691	-0.124029	0.10834	0.992186	0.883354	1.11443	0.99 (0.88-1.11)
M01769	cortisone	Inverse variance weighted	35	0.0326778	0.041301	0.42882	-0.0482721	0.113628	1.03322	0.952875	1.12033	1.03 (0.95-1.12)	49.2413	33	0.0342993	49.245	34	0.0439928	-4.57056e-05	0.000918815	0.960626	TRUE	1.91573e-211
M01769	cortisone	Weighted median	35	-0.000392088	0.0620934	0.994962	-0.122095	0.121311	0.999608	0.885064	1.12898	1.00 (0.89-1.13)
M01769	cortisone	MR Egger	35	0.0363775	0.0853745	0.672806	-0.130957	0.203712	1.03705	0.877256	1.22594	1.04 (0.88-1.23)
M01769	cortisone	Simple mode	35	-0.0512281	0.110958	0.647245	-0.268706	0.16625	0.950062	0.764368	1.18087	0.95 (0.76-1.18)
M01769	cortisone	Weighted mode	35	-0.0322091	0.0718992	0.657012	-0.173131	0.108713	0.968304	0.841027	1.11484	0.97 (0.84-1.11)
M01898	proline	Inverse variance weighted	37	-0.0474019	0.0304633	0.1197	-0.10711	0.0123061	0.953704	0.898427	1.01238	0.95 (0.90-1.01)	47.9121	35	0.0716322	48.7641	36	0.0759754	0.000621103	0.000787294	0.435477	TRUE	0
M01898	proline	Weighted median	37	-0.0229344	0.0413807	0.579422	-0.10404	0.0581717	0.977327	0.901189	1.0599	0.98 (0.90-1.06)
M01898	proline	MR Egger	37	-0.0826415	0.0541586	0.136017	-0.188792	0.0235093	0.920681	0.827958	1.02379	0.92 (0.83-1.02)
M01898	proline	Simple mode	37	-0.0250272	0.0806905	0.758225	-0.183181	0.133126	0.975283	0.832618	1.14239	0.98 (0.83-1.14)
M01898	proline	Weighted mode	37	-0.0214844	0.042261	0.614293	-0.104316	0.0613472	0.978745	0.900941	1.06327	0.98 (0.90-1.06)
M02132	citrulline	Inverse variance weighted	44	0.0416896	0.04305	0.332845	-0.0426884	0.126068	1.04257	0.95821	1.13436	1.04 (0.96-1.13)	65.2065	42	0.0123819	65.2315	43	0.0159477	0.000156996	0.00123802	0.899694	TRUE	1.08515e-236
M02132	citrulline	Weighted median	44	0.0789741	0.0563208	0.16085	-0.0314148	0.189363	1.08218	0.969074	1.20848	1.08 (0.97-1.21)
M02132	citrulline	MR Egger	44	0.0268181	0.125098	0.83129	-0.218373	0.272009	1.02718	0.803826	1.3126	1.03 (0.80-1.31)
M02132	citrulline	Simple mode	44	0.171352	0.149631	0.258475	-0.121925	0.46463	1.18691	0.885215	1.59142	1.19 (0.89-1.59)
M02132	citrulline	Weighted mode	44	0.182408	0.132865	0.176908	-0.0780079	0.442824	1.2001	0.924957	1.5571	1.20 (0.92-1.56)
M02137	biliverdin	Inverse variance weighted	16	-0.0318464	0.0137745	0.0207791	-0.0588445	-0.00484829	0.968655	0.942853	0.995163	0.97 (0.94-1.00)	10.4354	14	0.729707	10.5828	15	0.781567	0.000388917	0.00101297	0.706793	TRUE	5.02274e-287
M02137	biliverdin	Weighted median	16	-0.0287371	0.017157	0.0939443	-0.0623649	0.00489063	0.971672	0.93954	1.0049	0.97 (0.94-1.00)
M02137	biliverdin	MR Egger	16	-0.0386855	0.0225176	0.107821	-0.0828199	0.00544899	0.962053	0.920517	1.00546	0.96 (0.92-1.01)
M02137	biliverdin	Simple mode	16	-0.0391856	0.0301421	0.213213	-0.0982641	0.0198929	0.961572	0.90641	1.02009	0.96 (0.91-1.02)
M02137	biliverdin	Weighted mode	16	-0.0320528	0.0177772	0.0915067	-0.0668962	0.00279057	0.968455	0.935292	1.00279	0.97 (0.94-1.00)
M02342	serotonin (5HT)	Inverse variance weighted	15	-0.00396264	0.0295299	0.893252	-0.0618412	0.053916	0.996045	0.940032	1.0554	1.00 (0.94-1.06)	15.8176	13	0.25912	16.9236	14	0.260271	-0.00141163	0.0014806	0.35777	TRUE	2.86647e-91
M02342	serotonin (5HT)	Weighted median	15	0.0294178	0.0375998	0.433984	-0.0442777	0.103113	1.02985	0.956688	1.10862	1.03 (0.96-1.11)
M02342	serotonin (5HT)	MR Egger	15	0.0494032	0.0633301	0.449308	-0.0747238	0.17353	1.05064	0.928	1.1895	1.05 (0.93-1.19)
M02342	serotonin (5HT)	Simple mode	15	0.0623004	0.055721	0.282353	-0.0469127	0.171514	1.06428	0.954171	1.1871	1.06 (0.95-1.19)
M02342	serotonin (5HT)	Weighted mode	15	0.039655	0.0439076	0.381725	-0.0464039	0.125714	1.04045	0.954656	1.13396	1.04 (0.95-1.13)
M02730	gamma-glutamylglutamine	Inverse variance weighted	20	-0.0191832	0.0434894	0.65914	-0.104422	0.066056	0.981	0.900845	1.06829	0.98 (0.90-1.07)	23.4856	18	0.172613	23.8821	19	0.200714	0.00079597	0.00144394	0.588242	TRUE	3.27242e-142
M02730	gamma-glutamylglutamine	Weighted median	20	0.00472701	0.0659726	0.94288	-0.124579	0.134033	1.00474	0.882868	1.14343	1.00 (0.88-1.14)
M02730	gamma-glutamylglutamine	MR Egger	20	-0.0641747	0.0928691	0.498367	-0.246198	0.117849	0.937841	0.781767	1.12507	0.94 (0.78-1.13)
M02730	gamma-glutamylglutamine	Simple mode	20	0.0876724	0.104888	0.413617	-0.117908	0.293252	1.09163	0.888778	1.34078	1.09 (0.89-1.34)
M02730	gamma-glutamylglutamine	Weighted mode	20	0.0201397	0.0838807	0.812825	-0.144267	0.184546	1.02034	0.865657	1.20267	1.02 (0.87-1.20)
M02734	gamma-glutamyltyrosine	Inverse variance weighted	43	-0.0353287	0.0360271	0.326783	-0.105942	0.0352844	0.965288	0.899477	1.03591	0.97 (0.90-1.04)	47.7453	41	0.217603	49.8566	42	0.189241	-0.00156921	0.0011654	0.185538	TRUE	1.97895e-251
M02734	gamma-glutamyltyrosine	Weighted median	43	-0.03057	0.04793	0.523601	-0.124513	0.0633728	0.969893	0.882927	1.06542	0.97 (0.88-1.07)
M02734	gamma-glutamyltyrosine	MR Egger	43	0.109972	0.113657	0.338927	-0.112795	0.332739	1.11625	0.893334	1.39478	1.12 (0.89-1.39)
M02734	gamma-glutamyltyrosine	Simple mode	43	-0.0550674	0.101832	0.591525	-0.254658	0.144523	0.946421	0.775181	1.15549	0.95 (0.78-1.16)
M02734	gamma-glutamyltyrosine	Weighted mode	43	-0.0229687	0.0856256	0.789824	-0.190795	0.144858	0.977293	0.826302	1.15587	0.98 (0.83-1.16)
M03127	hypoxanthine	Inverse variance weighted	24	-0.0240408	0.0339437	0.478786	-0.0905705	0.0424889	0.976246	0.91341	1.0434	0.98 (0.91-1.04)	29.4015	22	0.133752	29.5986	23	0.161276	0.000638731	0.00166325	0.704646	TRUE	1.17217e-151
M03127	hypoxanthine	Weighted median	24	-0.0284199	0.0449539	0.527256	-0.11653	0.0596898	0.97198	0.890004	1.06151	0.97 (0.89-1.06)
M03127	hypoxanthine	MR Egger	24	-0.0613022	0.10301	0.557843	-0.263202	0.140597	0.940539	0.768587	1.15096	0.94 (0.77-1.15)
M03127	hypoxanthine	Simple mode	24	-0.0271175	0.088283	0.761481	-0.200152	0.145917	0.973247	0.818606	1.1571	0.97 (0.82-1.16)
M03127	hypoxanthine	Weighted mode	24	-0.0406829	0.0878286	0.647569	-0.212827	0.131461	0.960134	0.808296	1.14049	0.96 (0.81-1.14)
M03141	betaine	Inverse variance weighted	20	0.00153724	0.0450957	0.972807	-0.0868503	0.0899248	1.00154	0.916814	1.09409	1.00 (0.92-1.09)	32.573	18	0.0187886	33.0189	19	0.0239196	-0.000846962	0.00170623	0.625623	TRUE	4.66216e-149
M03141	betaine	Weighted median	20	0.0252892	0.0525446	0.630311	-0.0776983	0.128277	1.02561	0.925244	1.13687	1.03 (0.93-1.14)
M03141	betaine	MR Egger	20	0.048812	0.105771	0.649977	-0.158499	0.256123	1.05002	0.853423	1.29191	1.05 (0.85-1.29)
M03141	betaine	Simple mode	20	0.0518986	0.0953993	0.592759	-0.135084	0.238881	1.05327	0.873643	1.26983	1.05 (0.87-1.27)
M03141	betaine	Weighted mode	20	0.026919	0.0651879	0.684271	-0.100849	0.154687	1.02728	0.904069	1.16729	1.03 (0.90-1.17)
M03147	xanthine	Inverse variance weighted	3	0.124696	0.0669781	0.0626391	-0.00658094	0.255973	1.1328	0.993441	1.29172	1.13 (0.99-1.29)	0.331938	1	0.56452	0.534379	2	0.765528	0.0022212	0.00493672	0.730838	TRUE	1.15957e-23
M03147	xanthine	Weighted median	3	0.103877	0.0805245	0.197048	-0.0539509	0.261705	1.10946	0.947479	1.29914	1.11 (0.95-1.30)
M03147	xanthine	MR Egger	3	0.057734	0.163204	0.783539	-0.262145	0.377613	1.05943	0.769399	1.4588	1.06 (0.77-1.46)
M03147	xanthine	Simple mode	3	0.099784	0.0937165	0.398525	-0.0839003	0.283468	1.10493	0.919523	1.32773	1.10 (0.92-1.33)
M03147	xanthine	Weighted mode	3	0.102409	0.0841999	0.34795	-0.0626231	0.26744	1.10784	0.939297	1.30662	1.11 (0.94-1.31)
M11438	phosphate	Inverse variance weighted	4	0.168684	0.0780548	0.0306878	0.0156966	0.321672	1.18375	1.01582	1.37943	1.18 (1.02-1.38)	0.681835	2	0.711117	0.705058	3	0.872014	-0.000258794	0.00169822	0.892864	TRUE	1.44252e-31
M11438	phosphate	Weighted median	4	0.163551	0.0948158	0.0845389	-0.0222877	0.34939	1.17769	0.977959	1.4182	1.18 (0.98-1.42)
M11438	phosphate	MR Egger	4	0.179487	0.105442	0.23082	-0.027179	0.386153	1.1966	0.973187	1.47131	1.20 (0.97-1.47)
M11438	phosphate	Simple mode	4	0.105984	0.126938	0.465027	-0.142815	0.354782	1.1118	0.866915	1.42587	1.11 (0.87-1.43)
M11438	phosphate	Weighted mode	4	0.16683	0.0926517	0.169575	-0.0147673	0.348427	1.18155	0.985341	1.41684	1.18 (0.99-1.42)
M12017	3-methoxytyrosine	Inverse variance weighted	14	-0.0364884	0.0410327	0.373867	-0.116912	0.0439356	0.964169	0.889663	1.04492	0.96 (0.89-1.04)	15.6383	12	0.208372	17.0488	13	0.197085	-0.00227671	0.00218839	0.318682	TRUE	1.32808e-84
M12017	3-methoxytyrosine	Weighted median	14	-0.00525567	0.0554239	0.924452	-0.113887	0.103375	0.994758	0.892359	1.10891	0.99 (0.89-1.11)
M12017	3-methoxytyrosine	MR Egger	14	0.0787563	0.118085	0.517425	-0.15269	0.310202	1.08194	0.858396	1.3637	1.08 (0.86-1.36)
M12017	3-methoxytyrosine	Simple mode	14	0.0718255	0.114809	0.5424	-0.1532	0.296851	1.07447	0.857958	1.34562	1.07 (0.86-1.35)
M12017	3-methoxytyrosine	Weighted mode	14	0.0861411	0.106938	0.435003	-0.123456	0.295739	1.08996	0.88386	1.34412	1.09 (0.88-1.34)
M12035	pelargonate (9:0)	Inverse variance weighted	33	0.0245088	0.0498456	0.622935	-0.0731885	0.122206	1.02481	0.929426	1.12999	1.02 (0.93-1.13)	53.9924	31	0.00643899	54.9159	32	0.00708543	-0.00129594	0.0017797	0.471969	TRUE	1.63005e-169
M12035	pelargonate (9:0)	Weighted median	33	0.047438	0.0626717	0.449093	-0.0753985	0.170275	1.04858	0.927374	1.18563	1.05 (0.93-1.19)
M12035	pelargonate (9:0)	MR Egger	33	0.149087	0.178299	0.409463	-0.200379	0.498553	1.16077	0.81842	1.64634	1.16 (0.82-1.65)
M12035	pelargonate (9:0)	Simple mode	33	0.1818	0.131147	0.17526	-0.0752477	0.438847	1.19937	0.927514	1.55092	1.20 (0.93-1.55)
M12035	pelargonate (9:0)	Weighted mode	33	0.108799	0.096184	0.266396	-0.0797215	0.29732	1.11494	0.923374	1.34625	1.11 (0.92-1.35)
M12067	undecanoate (11:0)	Inverse variance weighted	27	0.00423995	0.0457265	0.926123	-0.0853839	0.0938638	1.00425	0.91816	1.09841	1.00 (0.92-1.10)	21.0213	25	0.691423	24.8512	26	0.527411	-0.00210101	0.00107358	0.0616008	TRUE	3.41567e-174
M12067	undecanoate (11:0)	Weighted median	27	0.00869654	0.0705803	0.901937	-0.129641	0.147034	1.00873	0.878411	1.15839	1.01 (0.88-1.16)
M12067	undecanoate (11:0)	MR Egger	27	0.151457	0.0880327	0.0977044	-0.0210868	0.324001	1.16353	0.979134	1.38265	1.16 (0.98-1.38)
M12067	undecanoate (11:0)	Simple mode	27	-0.0742889	0.142683	0.607011	-0.353947	0.205369	0.928403	0.701912	1.22798	0.93 (0.70-1.23)
M12067	undecanoate (11:0)	Weighted mode	27	0.148024	0.110166	0.190672	-0.067901	0.363949	1.15954	0.934353	1.439	1.16 (0.93-1.44)
M12129	beta-hydroxyisovalerate	Inverse variance weighted	21	0.0111819	0.0338663	0.741266	-0.0551961	0.0775598	1.01124	0.9463	1.08065	1.01 (0.95-1.08)	21.1119	19	0.33065	25.0257	20	0.200449	-0.00247142	0.00131684	0.0759928	TRUE	6.39908e-129
M12129	beta-hydroxyisovalerate	Weighted median	21	0.0363977	0.0476094	0.444565	-0.0569167	0.129712	1.03707	0.944673	1.1385	1.04 (0.94-1.14)
M12129	beta-hydroxyisovalerate	MR Egger	21	0.146322	0.0787615	0.0787675	-0.00805098	0.300694	1.15757	0.991981	1.3508	1.16 (0.99-1.35)
M12129	beta-hydroxyisovalerate	Simple mode	21	0.0524645	0.101373	0.610457	-0.146227	0.251156	1.05387	0.863962	1.28551	1.05 (0.86-1.29)
M12129	beta-hydroxyisovalerate	Weighted mode	21	0.0793131	0.0561593	0.173237	-0.0307592	0.189385	1.08254	0.969709	1.20851	1.08 (0.97-1.21)
M12261	taurodeoxycholate	Inverse variance weighted	12	-0.00958273	0.0110899	0.387535	-0.0313189	0.0121534	0.990463	0.969166	1.01223	0.99 (0.97-1.01)	8.47008	10	0.583021	8.48666	11	0.66916	0.000308238	0.00239392	0.900102	TRUE	1.6646e-65
M12261	taurodeoxycholate	Weighted median	12	-0.0137868	0.0149569	0.356649	-0.0431023	0.0155287	0.986308	0.957813	1.01565	0.99 (0.96-1.02)
M12261	taurodeoxycholate	MR Egger	12	-0.0138736	0.0351219	0.701127	-0.0827125	0.0549653	0.986222	0.920616	1.0565	0.99 (0.92-1.06)
M12261	taurodeoxycholate	Simple mode	12	-0.0268979	0.0263648	0.32954	-0.0785729	0.0247772	0.973461	0.924435	1.02509	0.97 (0.92-1.03)
M12261	taurodeoxycholate	Weighted mode	12	-0.0224996	0.0223967	0.336681	-0.0663971	0.021398	0.977752	0.935759	1.02163	0.98 (0.94-1.02)
M12593	X-02973	Inverse variance weighted	23	0.0281749	0.0533126	0.597162	-0.0763177	0.132668	1.02858	0.926522	1.14187	1.03 (0.93-1.14)	21.2273	21	0.445138	21.2443	22	0.505689	-0.000167719	0.0012961	0.898271	TRUE	4.15079e-130
M12593	X-02973	Weighted median	23	0.00423998	0.0753765	0.955142	-0.143498	0.151978	1.00425	0.866323	1.16413	1.00 (0.87-1.16)
M12593	X-02973	MR Egger	23	0.0422864	0.121512	0.731302	-0.195876	0.280449	1.04319	0.822114	1.32372	1.04 (0.82-1.32)
M12593	X-02973	Simple mode	23	0.0224988	0.143896	0.877179	-0.259536	0.304534	1.02275	0.771409	1.35599	1.02 (0.77-1.36)
M12593	X-02973	Weighted mode	23	-0.0233267	0.107629	0.830414	-0.234279	0.187626	0.976943	0.791141	1.20638	0.98 (0.79-1.21)
M12626	X-03003	Inverse variance weighted	9	-0.0320588	0.0804957	0.690433	-0.18983	0.125713	0.96845	0.827099	1.13396	0.97 (0.83-1.13)	12.6763	7	0.0803988	13.2573	8	0.103298	-0.00442563	0.00781333	0.588799	TRUE	2.95315e-39
M12626	X-03003	Weighted median	9	0.0249695	0.0848823	0.768631	-0.1414	0.191339	1.02528	0.868142	1.21087	1.03 (0.87-1.21)
M12626	X-03003	MR Egger	9	0.296248	0.585694	0.628527	-0.851711	1.44421	1.3448	0.426684	4.23849	1.34 (0.43-4.24)
M12626	X-03003	Simple mode	9	0.0419363	0.130542	0.756256	-0.213927	0.297799	1.04283	0.807407	1.34689	1.04 (0.81-1.35)
M12626	X-03003	Weighted mode	9	0.0188351	0.116879	0.87597	-0.210247	0.247918	1.01901	0.810384	1.28135	1.02 (0.81-1.28)
M12768	X-03088	Inverse variance weighted	17	0.0515218	0.0335427	0.124537	-0.0142219	0.117265	1.05287	0.985879	1.12442	1.05 (0.99-1.12)	20.8008	15	0.143314	22.27	16	0.134687	-0.00112241	0.00109048	0.319661	TRUE	7.06009e-97
M12768	X-03088	Weighted median	17	0.075125	0.0406356	0.0644942	-0.0045208	0.154771	1.07802	0.995489	1.16739	1.08 (1.00-1.17)
M12768	X-03088	MR Egger	17	0.091591	0.0513464	0.0946976	-0.00904784	0.19223	1.09592	0.990993	1.21195	1.10 (0.99-1.21)
M12768	X-03088	Simple mode	17	-0.017988	0.0787824	0.822286	-0.172402	0.136426	0.982173	0.841641	1.14617	0.98 (0.84-1.15)
M12768	X-03088	Weighted mode	17	0.0801422	0.0421928	0.0756892	-0.0025558	0.16284	1.08344	0.997447	1.17685	1.08 (1.00-1.18)
M12774	X-03094	Inverse variance weighted	31	-0.0247294	0.0416459	0.552645	-0.106355	0.0568965	0.975574	0.899105	1.05855	0.98 (0.90-1.06)	38.0601	29	0.121006	42.812	30	0.0608689	-0.00220142	0.00115692	0.0670344	TRUE	1.14703e-179
M12774	X-03094	Weighted median	31	-0.0133759	0.0535336	0.802695	-0.118302	0.09155	0.986713	0.888428	1.09587	0.99 (0.89-1.10)
M12774	X-03094	MR Egger	31	0.141608	0.0961074	0.151406	-0.0467623	0.329979	1.15213	0.954314	1.39094	1.15 (0.95-1.39)
M12774	X-03094	Simple mode	31	-0.0963193	0.103535	0.359638	-0.299248	0.106609	0.908174	0.741376	1.1125	0.91 (0.74-1.11)
M12774	X-03094	Weighted mode	31	-0.0236431	0.0725204	0.746673	-0.165783	0.118497	0.976634	0.84723	1.1258	0.98 (0.85-1.13)
M15122	glycerol	Inverse variance weighted	17	-0.0483377	0.0334188	0.148059	-0.113838	0.0171631	0.952812	0.892402	1.01731	0.95 (0.89-1.02)	11.2588	15	0.734039	15.6989	16	0.474169	-0.00282564	0.00134099	0.0523475	TRUE	1.9965e-103
M15122	glycerol	Weighted median	17	-0.0115184	0.0484204	0.811971	-0.106422	0.0833855	0.988548	0.899045	1.08696	0.99 (0.90-1.09)
M15122	glycerol	MR Egger	17	0.0738574	0.0669312	0.287207	-0.0573278	0.205043	1.07665	0.944285	1.22758	1.08 (0.94-1.23)
M15122	glycerol	Simple mode	17	-0.0221649	0.0716567	0.76107	-0.162612	0.118282	0.978079	0.849921	1.12556	0.98 (0.85-1.13)
M15122	glycerol	Weighted mode	17	-0.00944855	0.0480977	0.846736	-0.10372	0.084823	0.990596	0.901478	1.08852	0.99 (0.90-1.09)
M15140	kynurenine	Inverse variance weighted	34	-0.0578773	0.0365644	0.113447	-0.129544	0.013789	0.943766	0.878496	1.01388	0.94 (0.88-1.01)	36.4255	32	0.270236	36.5346	33	0.307863	-0.000331521	0.00107092	0.758898	TRUE	3.72667e-250
M15140	kynurenine	Weighted median	34	-0.0187699	0.0503965	0.709562	-0.117547	0.0800073	0.981405	0.889099	1.08329	0.98 (0.89-1.08)
M15140	kynurenine	MR Egger	34	-0.031503	0.0929155	0.736787	-0.213617	0.150611	0.968988	0.807657	1.16254	0.97 (0.81-1.16)
M15140	kynurenine	Simple mode	34	-0.0184891	0.10168	0.856824	-0.217782	0.180804	0.981681	0.8043	1.19818	0.98 (0.80-1.20)
M15140	kynurenine	Weighted mode	34	-0.0254769	0.0790597	0.749296	-0.180434	0.12948	0.974845	0.834908	1.13824	0.97 (0.83-1.14)
M15335	mannitol	Inverse variance weighted	10	-0.00116784	0.0112988	0.917678	-0.0233135	0.0209778	0.998833	0.976956	1.0212	1.00 (0.98-1.02)	3.06483	8	0.930224	3.80821	9	0.923576	-0.0016476	0.00191093	0.413676	TRUE	2.65009e-67
M15335	mannitol	Weighted median	10	-0.00269078	0.0145384	0.853165	-0.031186	0.0258044	0.997313	0.969295	1.02614	1.00 (0.97-1.03)
M15335	mannitol	MR Egger	10	0.0201235	0.0271564	0.479863	-0.033103	0.0733499	1.02033	0.967439	1.07611	1.02 (0.97-1.08)
M15335	mannitol	Simple mode	10	-0.0114281	0.0214543	0.607161	-0.0534785	0.0306223	0.988637	0.947926	1.0311	0.99 (0.95-1.03)
M15335	mannitol	Weighted mode	10	-0.00224163	0.0187793	0.907607	-0.0390491	0.0345659	0.997761	0.961703	1.03517	1.00 (0.96-1.04)
M15365	glycerol 3-phosphate (G3P)	Inverse variance weighted	14	-0.01021	0.0540816	0.850259	-0.11621	0.09579	0.989842	0.890288	1.10053	0.99 (0.89-1.10)	19.3936	12	0.0794628	19.5451	13	0.107148	0.000665926	0.00217486	0.764706	TRUE	8.14335e-74
M15365	glycerol 3-phosphate (G3P)	Weighted median	14	-0.00554273	0.0693161	0.936267	-0.141402	0.130317	0.994473	0.86814	1.13919	0.99 (0.87-1.14)
M15365	glycerol 3-phosphate (G3P)	MR Egger	14	-0.0464324	0.130915	0.728988	-0.303026	0.210161	0.954629	0.73858	1.23388	0.95 (0.74-1.23)
M15365	glycerol 3-phosphate (G3P)	Simple mode	14	0.163209	0.138279	0.259032	-0.107818	0.434236	1.17728	0.897791	1.54378	1.18 (0.90-1.54)
M15365	glycerol 3-phosphate (G3P)	Weighted mode	14	-0.0499299	0.0890589	0.584577	-0.224485	0.124626	0.951296	0.798927	1.13272	0.95 (0.80-1.13)
M15488	acetylphosphate	Inverse variance weighted	16	-0.0571653	0.0908889	0.529376	-0.235307	0.120977	0.944438	0.790328	1.1286	0.94 (0.79-1.13)	25.1149	14	0.0334496	25.1467	15	0.0480078	-0.000568321	0.00427141	0.896046	TRUE	6.06921e-80
M15488	acetylphosphate	Weighted median	16	-0.119539	0.103297	0.247178	-0.322002	0.082924	0.887329	0.724697	1.08646	0.89 (0.72-1.09)
M15488	acetylphosphate	MR Egger	16	0.00878702	0.504525	0.98635	-0.980082	0.997656	1.00883	0.37528	2.71192	1.01 (0.38-2.71)
M15488	acetylphosphate	Simple mode	16	-0.145452	0.201309	0.481082	-0.540018	0.249114	0.864631	0.582738	1.28289	0.86 (0.58-1.28)
M15488	acetylphosphate	Weighted mode	16	-0.141014	0.189994	0.469429	-0.513403	0.231375	0.868477	0.598455	1.26033	0.87 (0.60-1.26)
M15500	carnitine	Inverse variance weighted	206	-0.015353	0.0353376	0.663951	-0.0846147	0.0539088	0.984764	0.918866	1.05539	0.98 (0.92-1.06)	307.461	204	3.75619e-06	307.486	205	4.63681e-06	-6.01912e-05	0.000460556	0.896147	TRUE	0
M15500	carnitine	Weighted median	206	0.00899633	0.0472993	0.849152	-0.0837103	0.101703	1.00904	0.919698	1.10705	1.01 (0.92-1.11)
M15500	carnitine	MR Egger	206	-0.00450519	0.0902448	0.960233	-0.181385	0.172375	0.995505	0.834114	1.18812	1.00 (0.83-1.19)
M15500	carnitine	Simple mode	206	0.117136	0.137623	0.395684	-0.152604	0.386877	1.12427	0.858469	1.47237	1.12 (0.86-1.47)
M15500	carnitine	Weighted mode	206	0.0156122	0.086763	0.857377	-0.154443	0.185668	1.01573	0.856892	1.20402	1.02 (0.86-1.20)
M15506	choline	Inverse variance weighted	23	0.0136767	0.0772655	0.859502	-0.137764	0.165117	1.01377	0.871305	1.17953	1.01 (0.87-1.18)	30.863	21	0.0759686	30.8698	22	0.0988104	0.00014235	0.0020891	0.946319	TRUE	2.96156e-111
M15506	choline	Weighted median	23	0.0810551	0.0923325	0.380019	-0.0999166	0.262027	1.08443	0.904913	1.29956	1.08 (0.90-1.30)
M15506	choline	MR Egger	23	-0.000903381	0.228118	0.996878	-0.448015	0.446208	0.999097	0.638895	1.56238	1.00 (0.64-1.56)
M15506	choline	Simple mode	23	0.121265	0.179942	0.507389	-0.231422	0.473952	1.12892	0.793404	1.60633	1.13 (0.79-1.61)
M15506	choline	Weighted mode	23	0.104442	0.15993	0.520493	-0.209021	0.417905	1.11009	0.811378	1.51878	1.11 (0.81-1.52)
[truncated: 2,016 more rows]

## Sheet: S4 Table  
The results of MR-PRESSO
Exposure
MetaboliteID	Metabolite	p value in the global heterogeneity test	outliers
[truncated: 27 more rows]

## Sheet: S5 Table
The SNP-based heritability (h2) of the metabolites
[truncated: 7 more rows]

[truncated: 5 more sheets: S6 Table, S7 Table, S8 Table, S9 Table, S10 Table]
